# Supplementary material for: Seasonal Comparison of Microbial Hygiene Indicators in Raw and Pasteurized Milk and Cottage Cheese Collected across Dairy Value Chain in Three Regions of Ethiopia
Source: Foods. 2023 Dec 5;12(24):4377. doi: 10.3390/foods12244377 (PMC10743099; doi:10.3390/foods12244377)
Supplement: Supplementary file 1 [file foods-12-04377-s001.zip]

Archive with 3 entries (3 files):
- Table S1-Raw data of microbial hygiene indicators of wet and dry season_Oromia region.xlsx
- Table S2-Raw data of microbial hygiene indicators of wet and dry season_SNNP region.xlsx
- Table S3-Raw data of microbial hygiene indicators of wet and dry season_Amhara region.xlsx
