# Supplementary material for: Seasonal Comparison of Microbial Hygiene Indicators in Raw and Pasteurized Milk and Cottage Cheese Collected across Dairy Value Chain in Three Regions of Ethiopia
Source: Foods. 2023 Dec 5;12(24):4377. doi: 10.3390/foods12244377 (PMC10743099; doi:10.3390/foods12244377)
Supplement: Supplementary file 1 [file foods-12-04377-s001.zip › Table S1-Raw data of microbial hygiene indicators of wet and dry season_Oromia region.xlsx]

## Sheet: APC DRY
Sample #		Dilution			Initials	Log /Cfu	Avarage
	Common		Plate 1	plate 2				Sample Type	Region	Value Chain
OD121	1.1	10000	70	15		5.88803	772727	Raw Milk	Oromia	Producer	OD121
OD122	1.1	10000	48	11		5.72946	536364	Raw Milk	Oromia	Producer	OD122
OD123	1.1	1000000	67	12		7.85623	7.18182e+07	Raw Milk	Oromia	Producer	OD123
OD124	1.1	10000	53	10		5.75795	572727	Raw Milk	Oromia	Producer	OD124
OD125	1.1	1000000	42	15		7.71448	5.18182e+07	Raw Milk	Oromia	Producer	OD125
OD126	1.1	1000000	96	19		8.01931	1.04545e+08	Raw Milk	Oromia	Producer	OD126
OD127	1.1	1000000	199	33		8.3241	2.10909e+08	Raw Milk	Oromia	Producer	OD127
OD128	1.1	10000000	306	291		9.73458	5.42727e+09	Raw Milk	Oromia	Producer	OD128
OD129	1.1	10000000	262	126		9.54744	3.52727e+09	Raw Milk	Oromia	Producer	OD129
OD130	1.1	10000000	296	287		9.72428	5300000000	Raw Milk	Oromia	Producer	OD130
OD131	1.1	1000000	216	132		8.50019	3.16364e+08	Raw Milk	Oromia	Producer	OD131
OD132	1.1	1000000	92	18		8	1e+08	Raw Milk	Oromia	Producer	OD132
OD133	1.1	100000	104	20		7.05203	1.12727e+07	Raw Milk	Oromia	Producer	OD133
OD134	1.1	10000	36	9		5.61182	409091	Raw Milk	Oromia	Producer	OD134
OD135	1.1	100000	119	4		7.04851	1.11818e+07	Raw Milk	Oromia	Producer	OD135
OD136	1.1	100000	126	16		7.1109	1.29091e+07	Raw Milk	Oromia	Producer	OD136
OD137	1.1	1000000	162	7		8.18649	1.53636e+08	Raw Milk	Oromia	Producer	OD137
OD138	1.1	1000000	149	13		8.16812	1.47273e+08	Raw Milk	Oromia	Producer	OD138
OD139	1.1	10000	132	21		6.1433	1.39091e+06	Raw Milk	Oromia	Producer	OD139
OD140	1.1	1000000	155	27		8.21868	1.65455e+08	Raw Milk	Oromia	Producer	OD140
OD141	1.1	1000000	96	10		7.98391	9.63636e+07	Raw Milk	Oromia	Producer	OD141
OD142	1.1	10000	121	15		6.09215	1.23636e+06	Raw Milk	Oromia	Producer	OD142
OD143	1.1	100000	116	35		7.13758	1.37273e+07	Raw Milk	Oromia	Producer	OD143
OD144	1.1	100000	167	8		7.20165	1.59091e+07	Raw Milk	Oromia	Producer	OD144
OD145	1.1	100000	128	29		7.15451	1.42727e+07	Raw Milk	Oromia	Collector	OD145
OD146	1.1	1000000	147	51		8.25527	1.8e+08	Raw Milk	Oromia	Collector	OD146
OD147	1.1	1000000	38	13		7.66618	4.63636e+07	Raw Milk	Oromia	Collector	OD147
OD148	1.1	100000	82	15		6.94538	8.81818e+06	Raw Milk	Oromia	Collector	OD148
OD149	1.1	1000000	129	21		8.1347	1.36364e+08	Raw Milk	Oromia	Collector	OD149
OD150	1.1	10000	63	28		5.91765	827273	Raw Milk	Oromia	Collector	OD150
OD151	1.1	100000	77	16		6.92709	8.45455e+06	Raw Milk	Oromia	Collector	OD151
OD152	1.1	10000	92	6		5.94983	890909	Raw Milk	Oromia	Collector	OD152
OD153	1.1	100000	60	24		6.88289	7.63636e+06	Raw Milk	Oromia	Collector	OD153
OD154	1.1	10000	53	9		5.751	563636	Raw Milk	Oromia	Collector	OD154
OD155	1.1	100000	113	21		7.08571	1.21818e+07	Raw Milk	Oromia	Collector	OD155
OD156	1.1	100000	229	35		7.38021	2.4e+07	Raw Milk	Oromia	Collector	OD156
OD157	1.1	1000000	181	19		8.25964	1.81818e+08	Raw Milk	Oromia	Collector	OD157
OD158	1.1	1000000	115	21		8.09215	1.23636e+08	Raw Milk	Oromia	Collector	OD158
OD159	1.1	1000000	111	13		8.05203	1.12727e+08	Raw Milk	Oromia	Collector	OD159
OD160	1.1	1000000	148	10		8.15726	1.43636e+08	Raw Milk	Oromia	Collector	OD160
OD161	1.1	1000000	175	44		8.29905	1.99091e+08	Raw Milk	Oromia	Collector	OD161
OD162	1.1	1000000	149	41		8.23736	1.72727e+08	Raw Milk	Oromia	Collector	OD162
OD163	1.1	1000000	229	37		8.38349	2.41818e+08	Raw Milk	Oromia	Collector	OD163
OD164	1.1	10000	120	18		6.09849	1.25455e+06	Raw Milk	Oromia	Collector	OD164
OD165	1.1	100000	164	26		7.23736	1.72727e+07	Raw Milk	Oromia	Collector	OD165
OD166	1.1	10000	142	25		6.18132	1.51818e+06	Raw Milk	Oromia	Collector	OD166
OD167	1.1	10000	114	21		6.08894	1.22727e+06	Raw Milk	Oromia	Collector	OD167
OD168	1.1	1000000	94	17		8.00393	1.00909e+08	Raw Milk	Oromia	Collector	OD168
OD169	1.1	10000	103	18		6.04139	1.1e+06	Pasteurized Milk	Oromia	Processor	OD169
OD170	1.1	10000	95	19		6.01551	1.03636e+06	Pasteurized Milk	Oromia	Processor	OD170
OD171	1.1	10000	147	22		6.18649	1.53636e+06	Pasteurized Milk	Oromia	Processor	OD171
OD172	1.1	10000	218	35		6.36173	2.3e+06	Pasteurized Milk	Oromia	Processor	OD172
OD173	1.1	10000	83	15		5.94983	890909	Pasteurized Milk	Oromia	Processor	OD173
OD174	1.1	10000	79	10		5.908	809091	Pasteurized Milk	Oromia	Processor	OD174
OD175	1.1	10000	110	19		6.0692	1.17273e+06	Pasteurized Milk	Oromia	Processor	OD175
OD176	1.1	10000	96	17		6.01169	1.02727e+06	Pasteurized Milk	Oromia	Processor	OD176
OD177	1.1	10000	169	28		6.25307	1.79091e+06	Pasteurized Milk	Oromia	Processor	OD177
OD178	1.1	10000	193	31		6.30886	2.03636e+06	Pasteurized Milk	Oromia	Processor	OD178
OD179	1.1	10000	184	27		6.28289	1.91818e+06	Pasteurized Milk	Oromia	Processor	OD179
OD180	1.1	10000	178	18		6.25086	1.78182e+06	Pasteurized Milk	Oromia	Processor	OD180
OD181	1.1	1000	52	11		4.75795	57272.7	Pasteurized Milk	Oromia	Processor	OD181
OD182	1.1	10000	123	21		6.11697	1.30909e+06	Pasteurized Milk	Oromia	Processor	OD182
OD183	1.1	10000	141	21		6.16812	1.47273e+06	Pasteurized Milk	Oromia	Processor	OD183
OD184	1.1	1000	79	16		5.15451	142727	Pasteurized Milk	Oromia	Processor	OD184
OD185	1.1	10000	52	12		5.76479	581818	Pasteurized Milk	Oromia	Processor	OD185
OD186	1.1	10000	84	16		5.95861	909091	Pasteurized Milk	Oromia	Processor	OD186
OD187	1.1	10000	58	12		5.80371	636364	Pasteurized Milk	Oromia	Processor	OD187
OD188	1.1	10000	82	15		5.94538	881818	Pasteurized Milk	Oromia	Processor	OD188
OD189	1.1	10000	96	17		6.01169	1.02727e+06	Pasteurized Milk	Oromia	Processor	OD189
OD190	1.1	1000	19	6		4.35655	22727.3	Pasteurized Milk	Oromia	Processor	OD190
OD191	1.1	10000	68	13		5.86709	736364	Pasteurized Milk	Oromia	Processor	OD191
OD192	1.1	1000	81	11		4.9224	83636.4	Pasteurized Milk	Oromia	Processor	OD192
OD193	1.1	100000	197	73		7.38997	2.45455e+07	Pasteurized Milk	Oromia	Retailer	OD193
OD194	1.1	100000	292	226		7.67294	4.70909e+07	Pasteurized Milk	Oromia	Retailer	OD194
OD195	1.1	10000	111	19		6.07255	1.18182e+06	Pasteurized Milk	Oromia	Retailer	OD195
OD196	1.1	100000	281	259		7.691	4.90909e+07	Pasteurized Milk	Oromia	Retailer	OD196
OD197	1.1	100000	214	134		7.50019	3.16364e+07	Pasteurized Milk	Oromia	Retailer	OD197
OD198	1.1	100000	248	141		7.54856	3.53636e+07	Pasteurized Milk	Oromia	Retailer	OD198
OD199	1.1	10000	188	29		6.29507	1.97273e+06	Pasteurized Milk	Oromia	Retailer	OD199
OD200	1.1	10000	141	24		6.17609	1500000	Pasteurized Milk	Oromia	Retailer	OD200
OD201	1.1	10000	239	36		6.39794	2.5e+06	Pasteurized Milk	Oromia	Retailer	OD201
OD202	1.1	10000	127	22		6.13179	1.35455e+06	Pasteurized Milk	Oromia	Retailer	OD202
OD203	1.1	10000	178	29		6.27458	1.88182e+06	Pasteurized Milk	Oromia	Retailer	OD203
OD204	1.1	10000	192	83		6.39794	2.5e+06	Pasteurized Milk	Oromia	Retailer	OD204
OD205	1.1	10000	141	24		6.17609	1500000	Pasteurized Milk	Oromia	Retailer	OD205
OD206	1.1	10000	124	19		6.11394	1300000	Pasteurized Milk	Oromia	Retailer	OD206
OD207	1.1	10000	143	24		6.18132	1.51818e+06	Pasteurized Milk	Oromia	Retailer	OD207
OD208	1.1	10000	159	27		6.22812	1.69091e+06	Pasteurized Milk	Oromia	Retailer	OD208
OD209	1.1	10000	118	20		6.09849	1.25455e+06	Pasteurized Milk	Oromia	Retailer	OD209
OD210	1.1	10000	134	23		6.15451	1.42727e+06	Pasteurized Milk	Oromia	Retailer	OD210
OD211	1.1	10000	197	32		6.31844	2.08182e+06	Pasteurized Milk	Oromia	Retailer	OD211
OD212	1.1	10000	148	26		6.19916	1.58182e+06	Pasteurized Milk	Oromia	Retailer	OD212
OD213	1.1	10000	184	30		6.28902	1.94545e+06	Pasteurized Milk	Oromia	Retailer	OD213
OD214	1.1	10000	143	25		6.18392	1.52727e+06	Pasteurized Milk	Oromia	Retailer	OD214
OD215	1.1	10000	146	89		6.32968	2.13636e+06	Pasteurized Milk	Oromia	Retailer	OD215
OD216	1.1	10000	104	18		6.04497	1.10909e+06	Pasteurized Milk	Oromia	Retailer	OD216
OD217	1.1	10000	126	22		6.12887	1.34545e+06	Cottage Cheese	Oromia	Producer	OD217
OD218	1.1	10000	149	10		6.16	1.44545e+06	Cottage Cheese	Oromia	Producer	OD218
OD219	1.1	10000	153	20		6.19665	1.57273e+06	Cottage Cheese	Oromia	Producer	OD219
OD220	1.1	10000	108	14		6.04497	1.10909e+06	Cottage Cheese	Oromia	Producer	OD220
OD221	1.1	10000	119	22		6.10783	1.28182e+06	Cottage Cheese	Oromia	Producer	OD221
OD222	1.1	10000	176	19		6.24864	1.77273e+06	Cottage Cheese	Oromia	Producer	OD222
OD223	1.1	10000	152	7		6.16	1.44545e+06	Cottage Cheese	Oromia	Producer	OD223
OD224	1.1	10000	116	22		6.09849	1.25455e+06	Cottage Cheese	Oromia	Producer	OD224
OD225	1.1	10000	113	8		6.04139	1.1e+06	Cottage Cheese	Oromia	Producer	OD225
OD226	1.1	10000	104	12		6.02307	1.05455e+06	Cottage Cheese	Oromia	Producer	OD226
OD227	1.1	10000	58	10		5.79112	618182	Cottage Cheese	Oromia	Producer	OD227
OD228	1.1	10000	33	9		5.58186	381818	Cottage Cheese	Oromia	Producer	OD228
OD229	1.1	10000	136	28		6.17345	1.49091e+06	Cottage Cheese	Oromia	Retailer	OD229
OD230	1.1	10000	97	19		6.02307	1.05455e+06	Cottage Cheese	Oromia	Retailer	OD230
OD231	1.1	10000	112	19		6.07588	1.19091e+06	Cottage Cheese	Oromia	Retailer	OD231
OD232	1.1	10000	79	15		5.93174	854545	Cottage Cheese	Oromia	Retailer	OD232
OD233	1.1	10000	296	242		6.68939	4.89091e+06	Cottage Cheese	Oromia	Retailer	OD233
OD234	1.1	10000	182	29		6.28289	1.91818e+06	Cottage Cheese	Oromia	Retailer	OD234
OD235	1.1	10000	122	57		6.21146	1.62727e+06	Cottage Cheese	Oromia	Retailer	OD235
OD236	1.1	100000	130	16		7.12296	1.32727e+07	Cottage Cheese	Oromia	Retailer	OD236
OD237	1.1	100000	92	17		6.99603	9.90909e+06	Cottage Cheese	Oromia	Retailer	OD237
OD238	1.1	10000	158	24		6.21868	1.65455e+06	Cottage Cheese	Oromia	Retailer	OD238
OD239	1.1	10000	224	33		6.36854	2.33636e+06	Cottage Cheese	Oromia	Retailer	OD239
OD240	1.1	10000	52	12		5.76479	581818	Cottage Cheese	Oromia	Retailer	OD240

## Sheet: APC Wet
Sample #		Dilution			Log /Cfu	Avarage
	Common		Plate 1	plate 2			Sample Type	Value Chain
OW121	1.1	10000000	80	30	9	1e+09	Raw Milk	Producer
OW122	1.1	10000000	89	48	9.09533	1.24545e+09	Raw Milk	Producer
OW123	1.1	10000000	103	35	9.09849	1.25455e+09	Raw Milk	Producer
OW124	1.1	10000000	11	10	8.28083	1.90909e+08	Raw Milk	Producer
OW125	1.1	10000000	16	13	8.42101	2.63636e+08	Raw Milk	Producer
OW126	1.1	10000000	16	8	8.33882	2.18182e+08	Raw Milk	Producer
OW127	1.1	10000000	33	5	8.53839	3.45455e+08	Raw Milk	Producer
OW128	1.1	10000000	29	23	8.67461	4.72727e+08	Raw Milk	Producer
OW129	1.1	10000000	13	10	8.32034	2.09091e+08	Raw Milk	Producer
OW130	1.1	10000000	100	53	9.1433	1.39091e+09	Raw Milk	Producer
OW131	1.1	10000000	37	20	8.71448	5.18182e+08	Raw Milk	Producer
OW132	1.1	10000000	24	16	8.56067	3.63636e+08	Raw Milk	Producer
OW133	1.1	10000000	35	28	8.75795	5.72727e+08	Raw Milk	Producer
OW134	1.1	10000000	44	25	8.79746	6.27273e+08	Raw Milk	Producer
OW135	1.1	10000000	20	18	8.53839	3.45455e+08	Raw Milk	Producer
OW136	1.1	10000000	9	5	8.10474	1.27273e+08	Raw Milk	Producer
OW137	1.1	10000000	8	15	8.32034	2.09091e+08	Raw Milk	Producer
OW138	1.1	10000000	27	13	8.56067	3.63636e+08	Raw Milk	Producer
OW139	1.1	10000000	15	9	8.33882	2.18182e+08	Raw Milk	Producer
OW140	1.1	10000000	2	5	7.80371	6.36364e+07	Raw Milk	Producer
OW141	1.1	10000000	37	32	8.79746	6.27273e+08	Raw Milk	Producer
OW142	1.1	10000000	93	72	9.17609	1500000000	Raw Milk	Producer
OW143	1.1	10000000	20	15	8.50268	3.18182e+08	Raw Milk	Producer
OW144	1.1	10000000	69	21	8.91285	8.18182e+08	Raw Milk	Producer
OW145	1.1	10000000	80	17	8.94538	8.81818e+08	Raw Milk	Collector
OW146	1.1	10000000	50	41	8.91765	8.27273e+08	Raw Milk	Collector
OW147	1.1	10000000	54	33	8.89813	7.90909e+08	Raw Milk	Collector
OW148	1.1	10000000	24	11	8.50268	3.18182e+08	Raw Milk	Collector
OW149	1.1	10000000	36	7	8.59208	3.90909e+08	Raw Milk	Collector
OW150	1.1	10000000	36	10	8.62137	4.18182e+08	Raw Milk	Collector
OW151	1.1	10000000	21	7	8.40577	2.54545e+08	Raw Milk	Collector
OW152	1.1	10000000	6	2	7.8617	7.27273e+07	Raw Milk	Collector
OW153	1.1	10000000	13	8	8.28083	1.90909e+08	Raw Milk	Collector
OW154	1.1	10000000	12	4	8.16273	1.45455e+08	Raw Milk	Collector
OW155	1.1	10000000	12	7	8.23736	1.72727e+08	Raw Milk	Collector
OW156	1.1	10000000	13	10	8.32034	2.09091e+08	Raw Milk	Collector
OW157	1.1	10000000	4	3	7.80371	6.36364e+07	Raw Milk	Collector
OW158	1.1	10000000	36	21	8.71448	5.18182e+08	Raw Milk	Collector
OW159	1.1	10000000	144	82	9.31272	2.05455e+09	Raw Milk	Collector
OW160	1.1	10000000	12	4	8.16273	1.45455e+08	Raw Milk	Collector
OW161	1.1	10000000	26	11	8.52681	3.36364e+08	Raw Milk	Collector
OW162	1.1	10000000	41	30	8.80987	6.45455e+08	Raw Milk	Collector
OW163	1.1	10000000	10	6	8.16273	1.45455e+08	Raw Milk	Collector
OW164	1.1	10000000	85	65	9.1347	1.36364e+09	Raw Milk	Collector
OW165	1.1	10000000	47	25	8.81594	6.54545e+08	Raw Milk	Collector
OW166	1.1	10000000	62	23	8.88803	7.72727e+08	Raw Milk	Collector
OW167	1.1	10000000	35	26	8.74394	5.54545e+08	Raw Milk	Collector
OW168	1.1	10000000	16	8	8.33882	2.18182e+08	Raw Milk	Collector
OW169	1.1	10000	25	20	5.61182	409091	Pasteurized Milk	Processor
OW170	1.1	10000	23	12	5.50268	318182	Pasteurized Milk	Processor
OW171	1.1	10000	30	14	5.60206	400000	Pasteurized Milk	Processor
OW172	1.1	10000	38	36	5.82784	672727	Pasteurized Milk	Processor
OW173	1.1	10000	8	2	4.95861	90909.1	Pasteurized Milk	Processor
OW174	1.1	10000	12	18	5.43573	272727	Pasteurized Milk	Processor
OW175	1.1	10000	6	2	4.8617	72727.3	Pasteurized Milk	Processor
OW176	1.1	10000	3	5	4.8617	72727.3	Pasteurized Milk	Processor
OW177	1.1	10000	5	6	5	100000	Pasteurized Milk	Processor
OW178	1.1	10000	11	8	5.23736	172727	Pasteurized Milk	Processor
OW179	1.1	10000	6	3	4.91285	81818.2	Pasteurized Milk	Processor
OW180	1.1	10000	3	5	4.8617	72727.3	Pasteurized Milk	Processor
OW181	1.1	10000	5	3	4.8617	72727.3	Pasteurized Milk	Processor
OW182	1.1	10000	62	58	6.03779	1.09091e+06	Pasteurized Milk	Processor
OW183	1.1	10000	11	9	5.25964	181818	Pasteurized Milk	Processor
OW184	1.1	10000	8	2	5.07255	118182	Pasteurized Milk	Processor
OW185	1.1	10000	6	4	4.95861	90909.1	Pasteurized Milk	Processor
OW186	1.1	10000	7	3	4.95861	90909.1	Pasteurized Milk	Processor
OW187	1.1	10000	111	98	6.27875	1.9e+06	Pasteurized Milk	Processor
OW188	1.1	10000	50	69	6.03415	1.08182e+06	Pasteurized Milk	Processor
OW189	1.1	10000	120	79	6.25746	1.80909e+06	Pasteurized Milk	Processor
OW190	1.1	10000	176	96	6.39318	2.47273e+06	Pasteurized Milk	Processor
OW191	1.1	10000	78	81	6.16	1.44545e+06	Pasteurized Milk	Processor
OW192	1.1	10000	82	55	6.09533	1.24545e+06	Pasteurized Milk	Processor
OW193	1.1	10000	72	50	6.04497	1.10909e+06	Pasteurized Milk	Retailer
OW194	1.1	10000	48	32	5.8617	727273	Pasteurized Milk	Retailer
OW195	1.1	10000	10	15	5.35655	227273	Pasteurized Milk	Retailer
OW196	1.1	10000	3	11	5.10474	127273	Pasteurized Milk	Retailer
OW197	1.1	10000	85	60	6.11998	1.31818e+06	Pasteurized Milk	Retailer
OW198	1.1	10000	31	20	5.66618	463636	Pasteurized Milk	Retailer
OW199	1.1	10000	10	15	5.35655	227273	Pasteurized Milk	Retailer
OW200	1.1	10000	5	16	5.28083	190909	Pasteurized Milk	Retailer
OW201	1.1	10000	10	6	5.16273	145455	Pasteurized Milk	Retailer
OW202	1.1	10000	6	88	5.93174	854545	Pasteurized Milk	Retailer
OW203	1.1	10000	66	88	6.14613	1400000	Pasteurized Milk	Retailer
OW204	1.1	10000	20	16	5.51491	327273	Pasteurized Milk	Retailer
OW205	1.1	10000	10	15	5.35655	227273	Pasteurized Milk	Retailer
OW206	1.1	10000	43	30	5.82193	663636	Pasteurized Milk	Retailer
OW207	1.1	10000	28	20	5.63985	436364	Pasteurized Milk	Retailer
OW208	1.1	10000	42	15	5.71448	518182	Pasteurized Milk	Retailer
OW209	1.1	10000	52	41	5.92709	845455	Pasteurized Milk	Retailer
OW210	1.1	10000	53	16	5.79746	627273	Pasteurized Milk	Retailer
OW211	1.1	10000	8	13	5.28083	190909	Pasteurized Milk	Retailer
OW212	1.1	10000	5	3	4.8617	72727.3	Pasteurized Milk	Retailer
OW213	1.1	10000	2	6	4.8617	72727.3	Pasteurized Milk	Retailer
OW214	1.1	10000	8	3	5	100000	Pasteurized Milk	Retailer
OW215	1.1	10000	6	4	4.95861	90909.1	Pasteurized Milk	Retailer
OW216	1.1	10000	8	5	5.07255	118182	Pasteurized Milk	Retailer
OW217	1.1	10000	6	10	5.16273	145455	Cottage Cheese	Producer
OW218	1.1	10000	10	12	5.30103	200000	Cottage Cheese	Producer
OW219	1.1	10000	23	20	5.59208	390909	Cottage Cheese	Producer
OW220	1.1	10000	27	15	5.58186	381818	Cottage Cheese	Producer
OW221	1.1	10000	19	11	5.43573	272727	Cottage Cheese	Producer
OW222	1.1	10000	16	7	5.32034	209091	Cottage Cheese	Producer
OW223	1.1	10000	20	12	5.46376	290909	Cottage Cheese	Producer
OW224	1.1	10000	73	43	6.02307	1.05455e+06	Cottage Cheese	Producer
OW225	1.1	10000	10	3	5.07255	118182	Cottage Cheese	Producer
OW226	1.1	10000	14	5	5.23736	172727	Cottage Cheese	Producer
OW227	1.1	10000	24	11	5.50268	318182	Cottage Cheese	Producer
OW228	1.1	10000	10	6	5.16273	145455	Cottage Cheese	Producer
OW229	1.1	10000	6	4	4.95861	90909.1	Cottage Cheese	Retailer
OW230	1.1	10000	8	5	5.07255	118182	Cottage Cheese	Retailer
OW231	1.1	10000	2	4	4.73676	54545.5	Cottage Cheese	Retailer
OW232	1.1	10000	8	6	5.10474	127273	Cottage Cheese	Retailer
OW233	1.1	10000	4	2	4.73676	54545.5	Cottage Cheese	Retailer
OW234	1.1	10000	3	1	4.56067	36363.6	Cottage Cheese	Retailer
OW235	1.1	10000	2	5	4.80371	63636.4	Cottage Cheese	Retailer
OW236	1.1	10000	4	8	5.03779	109091	Cottage Cheese	Retailer
OW237	1.1	10000	6	4	4.95861	90909.1	Cottage Cheese	Retailer
OW238	1.1	10000	8	6	5.10474	127273	Cottage Cheese	Retailer
OW239	1.1	10000	12	7	5.23736	172727	Cottage Cheese	Retailer
OW240	1.1	10000	3	5	4.8617	72727.3	Cottage Cheese	Retailer

## Sheet:  TCC EC Dry
Coliform/E.coil Petrifilm Counts
Date:
Sample #	Dilution	Volum of Culture Plates (ml)	Dilution Factor	24 hour			Initials		Dilution	Volum of Culture Plates (ml)	Estimated factor				Initials	Notes	Averages		Fianal in cfu/ml		Fianl log cfu/ml
				Red with gas								Blue with gas					Red with gas (coliform)	Blue with gas (generic E.coli)	Total coliform	Total E.coli	Colifrom log cfu/ml	E.coli log cfu/ml
				a	b	Average						a	b	Average
OD121	10000	1	1	6	3	4.5	BM		10000	1	1	7	1	4	BM		45000	40000	85000	40000	4.92942	4.60206
OD122	100	1	1	57	75	66	BM		100	1	1	0	0	0	BM		6600	0	6600	0	3.81954	#NUM!
OD123	1000000	1	1	6	4	5	BM		100	1	1	0	0	0	BM		5000000	0	5000000	0	6.69897	#NUM!
OD124	10000	1	1	4	7	5.5	BM		100	1	1	0	0	0	BM		55000	0	55000	0	4.74036	#NUM!
OD125	1000000	1	1	5	1	3	BM		100	1	1	5	1	3	BM		3000000	300	3000300	300	6.47716	2.47712
OD126	1000000	1	1	3	2	2.5	BM		100	1	1	0	0	0	BM		2500000	0	2500000	0	6.39794	#NUM!
OD127	10000	1	1	119	122	120.5	BM		100	1	1	0	0	0	BM		1205000	0	1205000	0	6.08099	#NUM!
OD128	100000000	1	1	71	36	53.5	BM		100	1	1	0	0	0	BM		5350000000	0	5350000000	0	9.72835	#NUM!
OD129	100000000	1	1	149	147	148	BM		100	1	1	0	0	0	BM		14800000000	0	14800000000	0	10.1703	#NUM!
OD130	100000000	1	1	29	76	52.5	BM		100	1	1	0	0	0	BM		5250000000	0	5250000000	0	9.72016	#NUM!
OD131	1000000	1	1	148	136	142	BM		100	1	1	0	0	0	BM		142000000	0	142000000	0	8.15229	#NUM!
OD132	1000000	1	1	35	45	40	BM		100	1	1	0	0	0	BM		40000000	0	40000000	0	7.60206	#NUM!
OD133	10000	1	1	19	18	18.5	BM		100	1	1	0	0	0	BM		185000	0	185000	0	5.26717	#NUM!
OD134	100	1	1	9	12	10.5	BM		100	1	1	0	0	0	BM		1050	0	1050	0	3.02119	#NUM!
OD135	10000	1	1	11	10	10.5	BM		100	1	1	0	0	0	BM		105000	0	105000	0	5.02119	#NUM!
OD136	10000	1	1	41	51	46	BM		100	1	1	0	0	0	BM		460000	0	460000	0	5.66276	#NUM!
OD137	10000	1	1	95	112	103.5	BM		100	1	1	0	0	0	BM		1035000	0	1035000	0	6.01494	#NUM!
OD138	1000000	1	1	62	41	51.5	BM		10000	1	1	1	3	2	BM		51500000	20000	51520000	20000	7.71198	4.30103
OD139	100	1	1	72	98	85	BM		100	1	1	1	0	0.5	BM		8500	50	8550	50	3.93197	1.69897
OD140	1000000	1	1	2	5	3.5	BM		100	1	1	0	0	0	BM		3500000	0	3500000	0	6.54407	#NUM!
OD141	1000000	1	1	2	5	3.5	BM		100	1	1	0	0	0	BM		3500000	0	3500000	0	6.54407	#NUM!
OD142	10000	1	1	2	3	2.5	BM		100	1	1	0	0	0	BM		25000	0	25000	0	4.39794	#NUM!
OD143	10000	1	1	62	44	53	BM		100	1	1	0	0	0	BM		530000	0	530000	0	5.72428	#NUM!
OD144	10000	1	1	15	10	12.5	BM		100	1	1	0	0	0	BM		125000	0	125000	0	5.09691	#NUM!
OD145	10000	1	1	17	18	17.5	BM		100	1	1	0	0	0	BM		175000	0	175000	0	5.24304	#NUM!
OD146	1000000	1	1	12	15	13.5	BM		100	1	1	0	0	0	BM		13500000	0	13500000	0	7.13033	#NUM!
OD147	1000000	1	1	3	5	4	BM		100	1	1	0	0	0	BM		4000000	0	4000000	0	6.60206	#NUM!
OD148	10000	1	1	46	42	44	BM		100	1	1	0	0	0	BM		440000	0	440000	0	5.64345	#NUM!
OD149	1000000	1	1	88	69	78.5	BM		100	1	1	0	0	0	BM		78500000	0	78500000	0	7.89487	#NUM!
OD150	100	1	1	0	0	0	BM		100	1	1	0	0	0	BM		0	0	0	0	#NUM!	#NUM!
OD151	10000	1	1	40	31	35.5	BM		100	1	1	0	0	0	BM		355000	0	355000	0	5.55023	#NUM!
OD152	10000	1	1	7	4	5.5	BM		100	1	1	0	0	0	BM		55000	0	55000	0	4.74036	#NUM!
OD153	10000	1	1	20	18	19	BM		100	1	1	5	0	2.5	BM		190000	250	190250	250	5.27932	2.39794
OD154	10000	1	1	4	9	6.5	BM		100	1	1	2	0	1	BM		65000	100	65100	100	4.81358	2
OD155	10000	1	1	13	10	11.5	BM		100	1	1	0	0	0	BM		115000	0	115000	0	5.0607	#NUM!
OD156	10000	1	1	20	17	18.5	BM		100	1	1	0	0	0	BM		185000	0	185000	0	5.26717	#NUM!
OD157	1000000	1	1	25	23	24	BM		100	1	1	0	0	0	BM		24000000	0	24000000	0	7.38021	#NUM!
OD158	1000000	1	1	15	11	13	BM		10000	1	1	2	0	1	BM		13000000	10000	13010000	10000	7.11428	4
OD159	1000000	1	1	19	26	22.5	BM		100	1	1	0	0	0	BM		22500000	0	22500000	0	7.35218	#NUM!
OD160	1000000	1	1	74	73	73.5	BM		100	1	1	0	0	0	BM		73500000	0	73500000	0	7.86629	#NUM!
OD161	1000000	1	1	89	103	96	BM		100	1	1	0	0	0	BM		96000000	0	96000000	0	7.98227	#NUM!
OD162	1000000	1	1	117	128	122.5	BM		100	1	1	0	0	0	BM		122500000	0	122500000	0	8.08814	#NUM!
OD163	1000000	1	1	59	52	55.5	BM		100	1	1	1	0	0.5	BM		55500000	50	55500050	50	7.74429	1.69897
OD164	100	1	1	104	102	103	BM		100	1	1	0	0	0	BM		10300	0	10300	0	4.01284	#NUM!
OD165	10000	1	1	42	21	31.5	BM		100	1	1	0	0	0	BM		315000	0	315000	0	5.49831	#NUM!
OD166	10000	1	1	2	3	2.5	BM		100	1	1	0	0	0	BM		25000	0	25000	0	4.39794	#NUM!
OD167	100	1	1	0	0	0	BM		100	1	1	0	0	0	BM		0	0	0	0	#NUM!	#NUM!
OD168	1000000	1	1	61	70	65.5	BM		1000000	1	1	0	4	2	BM		65500000	2000000	67500000	2000000	7.8293	6.30103
OD169	100	1	1	49	43	46	BM		100	1	1	0	0	0	BM		4600	0	4600	0	3.66276	#NUM!
OD170	10000	1	1	12	14	13	BM		100	1	1	1	0	0.5	BM		130000	50	130050	50	5.11411	1.69897
OD171	10000	1	1	7	3	5	BM		100	1	1	0	2	1	BM		50000	100	50100	100	4.69984	2
OD172	10000	1	1	141	139	140	BM		100	1	1	9	2	5.5	BM		1400000	550	1400550	550	6.1463	2.74036
OD173	100	1	1	1	2	1.5	BM		100	1	1	0	1	0.5	BM		150	50	200	50	2.30103	1.69897
OD174	100	1	1	6	3	4.5	BM		100	1	1	0	0	0	BM		450	0	450	0	2.65321	#NUM!
OD175	100	1	1	18	22	20	BM		100	1	1	0	0	0	BM		2000	0	2000	0	3.30103	#NUM!
OD176	100	1	1	42	53	47.5	BM		100	1	1	0	7	3.5	BM		4750	350	5100	350	3.70757	2.54407
OD177	10000	1	1	52	65	58.5	BM		100	1	1	2	4	3	BM		585000	300	585300	300	5.76738	2.47712
OD178	10000	1	1	28	29	28.5	BM		100	1	1	5	2	3.5	BM		285000	350	285350	350	5.45538	2.54407
OD179	10000	1	1	19	18	18.5	BM		100	1	1	3	0	1.5	BM		185000	150	185150	150	5.26752	2.17609
OD180	10000	1	1	19	14	16.5	BM		100	1	1	3	2	2.5	BM		165000	250	165250	250	5.21814	2.39794
OD181	100	1	1	0	0	0	BM		100	1	1	0	0	0	BM		0	0	0	0	#NUM!	#NUM!
OD182	10000	1	1	21	1	11	BM		100	1	1	0	0	0	BM		110000	0	110000	0	5.04139	#NUM!
OD183	10000	1	1	2	5	3.5	BM		100	1	1	0	0	0	BM		35000	0	35000	0	4.54407	#NUM!
OD184	100	1	1	0	0	0	BM		100	1	1	0	0	0	BM		0	0	0	0	#NUM!	#NUM!
OD185	100	1	1	7	6	6.5	BM		100	1	1	0	0	0	BM		650	0	650	0	2.81291	#NUM!
OD186	100	1	1	4	4	4	BM		100	1	1	0	0	0	BM		400	0	400	0	2.60206	#NUM!
OD187	100	1	1	39	40	39.5	BM		100	1	1	0	1	0.5	BM		3950	50	4000	50	3.60206	1.69897
OD188	100	1	1	8	21	14.5	BM		100	1	1	3	2	2.5	BM		1450	250	1700	250	3.23045	2.39794
OD189	100	1	1	14	10	12	BM		100	1	1	5	3	4	BM		1200	400	1600	400	3.20412	2.60206
OD190	100	1	1	0	0	0	BM		100	1	1	0	0	0	BM		0	0	0	0	#NUM!	#NUM!
OD191	100	1	1	4	12	8	BM		100	1	1	0	0	0	BM		800	0	800	0	2.90309	#NUM!
OD192	100	1	1	0	0	0	BM		100	1	1	0	0	0	BM		0	0	0	0	#NUM!	#NUM!
OD193	10000	1	1	40	31	35.5	BM		1000000	1	1	1	7	4	BM		355000	4000000	4355000	4000000	6.63899	6.60206
OD194	1000000	1	1	46	39	42.5	BM		1000000	1	1	2	2	2	BM		42500000	2000000	44500000	2000000	7.64836	6.30103
OD195	10000	1	1	6	20	13	BM		100	1	1	6	0	3	BM		130000	300	130300	300	5.11494	2.47712
OD196	1000000	1	1	39	58	48.5	BM		100	1	1	0	4	2	BM		48500000	200	48500200	200	7.68574	2.30103
OD197	100000000	1	1	17	22	19.5	BM		100000000	1	1	0	4	2	BM		1950000000	200000000	2150000000	200000000	9.33244	8.30103
OD198	100000000	1	1	28	8	18	BM		1000000	1	1	0	2	1	BM		1800000000	1000000	1801000000	1000000	9.25551	6
OD199	10000	1	1	78	85	81.5	BM		10000	1	1	4	1	2.5	BM		815000	25000	840000	25000	5.92428	4.39794
OD200	10000	1	1	83	81	82	BM		10000	1	1	0	1	0.5	BM		820000	5000	825000	5000	5.91645	3.69897
OD201	10000	1	1	132	124	128	BM		100	1	1	0	0	0	BM		1280000	0	1280000	0	6.10721	#NUM!
OD202	10000	1	1	44	64	54	BM		100	1	1	0	0	0	BM		540000	0	540000	0	5.73239	#NUM!
OD203	10000	1	1	87	73	80	BM		100	1	1	0	0	0	BM		800000	0	800000	0	5.90309	#NUM!
OD204	1000000	1	1	1	3	2	BM		100	1	1	0	0	0	BM		2000000	0	2000000	0	6.30103	#NUM!
OD205	10000	1	1	66	67	66.5	BM		10000	1	1	1	0	0.5	BM		665000	5000	670000	5000	5.82607	3.69897
OD206	10000	1	1	20	24	22	BM		100	1	1	0	0	0	BM		220000	0	220000	0	5.34242	#NUM!
OD207	10000	1	1	5	8	6.5	BM		100	1	1	0	0	0	BM		65000	0	65000	0	4.81291	#NUM!
OD208	100	1	1	119	143	131	BM		100	1	1	0	0	0	BM		13100	0	13100	0	4.11727	#NUM!
OD209	10000	1	1	14	15	14.5	BM		10000	1	1	1	1	1	BM		145000	10000	155000	10000	5.19033	4
OD210	10000	1	1	27	42	34.5	BM		10000	1	1	0	2	1	BM		345000	10000	355000	10000	5.55023	4
OD211	10000	1	1	118	134	126	BM		10000	1	1	3	2	2.5	BM		1260000	25000	1285000	25000	6.1089	4.39794
OD212	100	1	1	127	107	117	BM		100	1	1	0	0	0	BM		11700	0	11700	0	4.06819	#NUM!
OD213	100	1	1	1	3	2	BM		100	1	1	0	0	0	BM		200	0	200	0	2.30103	#NUM!
OD214	100	1	1	0	1	0.5	BM		100	1	1	0	0	0	BM		50	0	50	0	1.69897	#NUM!
OD215	10000	1	1	144	141	142.5	BM		100	1	1	0	0	0	BM		1425000	0	1425000	0	6.15381	#NUM!
OD216	100	1	1	1	2	1.5	BM		100	1	1	0	0	0	BM		150	0	150	0	2.17609	#NUM!
OD217	100	10	1	0	0	0	BM		100	10	1	0	0	0	BM		0	0	0	0	#NUM!	#NUM!
OD218	100	10	1	0	0	0	BM		100	10	1	0	0	0	BM		0	0	0	0	#NUM!	#NUM!
OD219	100	10	1	0	3	1.5	BM		100	10	1	0	0	0	BM		15	0	15	0	1.17609	#NUM!
OD220	100	10	1	21	15	18	BM		100	10	1	0	0	0	BM		180	0	180	0	2.25527	#NUM!
OD221	100	10	1	9	6	7.5	BM		100	10	1	0	0	0	BM		75	0	75	0	1.87506	#NUM!
OD222	100	10	1	0	0	0	BM		100	10	1	0	0	0	BM		0	0	0	0	#NUM!	#NUM!
OD223	100	10	1	0	0	0	BM		100	10	1	0	0	0	BM		0	0	0	0	#NUM!	#NUM!
OD224	10000	10	1	0	0	0	BM		100	10	1	0	0	0	BM		0	0	0	0	#NUM!	#NUM!
OD225	100	10	1	0	0	0	BM		100	10	1	0	0	0	BM		0	0	0	0	#NUM!	#NUM!
OD226	10000	10	1	116	104	110	BM		100	10	1	0	0	0	BM		110000	0	110000	0	5.04139	#NUM!
OD227	10000	10	1	6	6	6	BM		100	10	1	0	0	0	BM		6000	0	6000	0	3.77815	#NUM!
OD228	100	10	1	1	0	0.5	BM		100	10	1	0	0	0	BM		5	0	5	0	0.69897	#NUM!
OD229	100	10	1	0	0	0	BM		100	10	1	0	0	0	BM		0	0	0	0	#NUM!	#NUM!
OD230	100	10	1	0	0	0	BM		100	10	1	0	0	0	BM		0	0	0	0	#NUM!	#NUM!
OD231	100	10	1	13	12	12.5	BM		100	10	1	0	0	0	BM		125	0	125	0	2.09691	#NUM!
OD232	10000	10	1	2	1	1.5	BM		100	10	1	0	0	0	BM		1500	0	1500	0	3.17609	#NUM!
OD233	10000	10	1	48	49	48.5	BM		100	10	1	0	0	0	BM		48500	0	48500	0	4.68574	#NUM!
OD234	100	10	1	74	73	73.5	BM		100	10	1	0	0	0	BM		735	0	735	0	2.86629	#NUM!
OD235	10000	10	1	106	85	95.5	BM		100	10	1	0	0	0	BM		95500	0	95500	0	4.98	#NUM!
OD236	1000000	10	1	32	28	30	BM		100	10	1	0	0	0	BM		3000000	0	3000000	0	6.47712	#NUM!
OD237	1000000	10	1	79	83	81	BM		100	10	1	0	0	0	BM		8100000	0	8100000	0	6.90849	#NUM!
OD238	10000	10	1	28	97	62.5	BM		100	10	1	0	0	0	BM		62500	0	62500	0	4.79588	#NUM!
OD239	100	10	1	0	0	0	BM		100	10	1	0	0	0	BM		0	0	0	0	#NUM!	#NUM!
OD240	100	10	1	0	0	0	BM		100	10	1	0	0	0	BM		0	0	0	0	#NUM!	#NUM!

## Sheet: TCC EC Wet
Coliform/E.coil Petrifilm Counts
Date:
Sample #	Dilution	Volum of Culture Plates (ml)	Dilution Factor	24 hour			Initials		Dilution	Volum of Culture Plates (ml)	Estimated factor				Initials	Notes	Averages		Fianal in cfu/ml		Fianl log cfu/ml
				Red with gas								Blue with gas					Red with gas (coliform)	Blue with gas (generic E.coli)	Total coliform	Total E.coli	Colifrom log cfu/ml	E.coli log cfu/ml
				a	b	Average						a	b	Average
OW121	10000	1	1	106	108	107	BM		100	1	1	2	0	1	BM		1070000	100	1070100	100	6.02942	2
OW122	10000	1	1	24	28	26	BM		100	1	1	No	No	#VALUE!	BM		260000	#VALUE!	#VALUE!	#VALUE!	#VALUE!	#VALUE!
OW123	10000	1	1	24	25	24.5	BM		100	1	1	No	No	#VALUE!	BM		245000	#VALUE!	#VALUE!	#VALUE!	#VALUE!	#VALUE!
OW124	10000	1	1	9	8	8.5	BM		100	1	1	No	No	#VALUE!	BM		85000	#VALUE!	#VALUE!	#VALUE!	#VALUE!	#VALUE!
OW125	10000	1	1	18	23	20.5	BM		100	1	1	1	0	0.5	BM		205000	50	205050	50	5.31186	1.69897
OW126	10000	1	1	68	75	71.5	BM		100	1	1	1	0	0.5	BM		715000	50	715050	50	5.85434	1.69897
OW127	10000	1	1	80	99	89.5	BM		100	1	1	2	0	1	BM		895000	100	895100	100	5.95187	2
OW128	10000	1	1	36	32	34	BM		100	1	1	3	3	3	BM		340000	300	340300	300	5.53186	2.47712
OW129	1000000	1	1	16	16	16	BM		100	1	1	4	0	2	BM		16000000	200	16000200	200	7.20413	2.30103
OW130	1000000	1	1	2	6	4	BM		100	1	1	1	1	1	BM		4000000	100	4000100	100	6.60207	2
OW131	1000000	1	1	23	24	23.5	BM		100	1	1	No	No	#VALUE!	BM		23500000	#VALUE!	#VALUE!	#VALUE!	#VALUE!	#VALUE!
OW132	10000	1	1	10	9	9.5	BM		100	1	1	No	No	#VALUE!	BM		95000	#VALUE!	#VALUE!	#VALUE!	#VALUE!	#VALUE!
OW133	100	1	1	11	10	10.5	BM		100	1	1	2	0	1	BM		1050	100	1150	100	3.0607	2
OW134	100	1	1	78	65	71.5	BM		100	1	1	No	No	#VALUE!	BM		7150	#VALUE!	#VALUE!	#VALUE!	#VALUE!	#VALUE!
OW135	100	1	1	No	No	#VALUE!	BM		100	1	1	No	No	#VALUE!	BM		#VALUE!	#VALUE!	#VALUE!	#VALUE!	#VALUE!	#VALUE!
OW136	100	1	1	No	No	#VALUE!	BM		100	1	1	No	No	#VALUE!	BM		#VALUE!	#VALUE!	#VALUE!	#VALUE!	#VALUE!	#VALUE!
OW137	100	1	1	6	4	5	BM		100	1	1	1	5	3	BM		500	300	800	300	2.90309	2.47712
OW138	100	1	1	51	43	47	BM		100	1	1	No	No	#VALUE!	BM		4700	#VALUE!	#VALUE!	#VALUE!	#VALUE!	#VALUE!
OW139	100	1	1	No	No	#VALUE!	BM		100	1	1	No	No	#VALUE!	BM		#VALUE!	#VALUE!	#VALUE!	#VALUE!	#VALUE!	#VALUE!
OW140	100	1	1	175	198	186.5	BM		100	1	1	No	No	#VALUE!	BM		18650	#VALUE!	#VALUE!	#VALUE!	#VALUE!	#VALUE!
OW141	100	1	1	1	0	0.5	BM		100	1	1	No	No	#VALUE!	BM		50	#VALUE!	#VALUE!	#VALUE!	#VALUE!	#VALUE!
OW142	10000	1	1	77	68	72.5	BM		100	1	1	No	No	#VALUE!	BM		725000	#VALUE!	#VALUE!	#VALUE!	#VALUE!	#VALUE!
OW143	10000	1	1	34	29	31.5	BM		100	1	1	No	No	#VALUE!	BM		315000	#VALUE!	#VALUE!	#VALUE!	#VALUE!	#VALUE!
OW144	10000	1	1	10	9	9.5	BM		100	1	1	No	No	#VALUE!	BM		95000	#VALUE!	#VALUE!	#VALUE!	#VALUE!	#VALUE!
OW145	10000	1	1	141	103	122	BM		100	1	1	1	0	0.5	BM		1220000	50	1220050	50	6.08638	1.69897
OW146	10000	1	1	77	93	85	BM		100	1	1	3	5	4	BM		850000	400	850400	400	5.92962	2.60206
OW147	10000	1	1	85	102	93.5	BM		100	1	1	4	1	2.5	BM		935000	250	935250	250	5.97093	2.39794
OW148	10000	1	1	97	113	105	BM		100	1	1	No	No	#VALUE!	BM		1050000	#VALUE!	#VALUE!	#VALUE!	#VALUE!	#VALUE!
OW149	10000	1	1	124	123	123.5	BM		100	1	1	No	No	#VALUE!	BM		1235000	#VALUE!	#VALUE!	#VALUE!	#VALUE!	#VALUE!
OW150	10000	1	1	73	64	68.5	BM		100	1	1	1	0	0.5	BM		685000	50	685050	50	5.83572	1.69897
OW151	10000	1	1	64	65	64.5	BM		100	1	1	No	No	#VALUE!	BM		645000	#VALUE!	#VALUE!	#VALUE!	#VALUE!	#VALUE!
OW152	10000	1	1	76	136	106	BM		100	1	1	1	0	0.5	BM		1060000	50	1060050	50	6.02533	1.69897
OW153	10000	1	1	54	64	59	BM		100	1	1	No	No	#VALUE!	BM		590000	#VALUE!	#VALUE!	#VALUE!	#VALUE!	#VALUE!
OW154	1000000	1	1	86	90	88	BM		100	1	1	1	0	0.5	BM		88000000	50	88000050	50	7.94448	1.69897
OW155	10000	1	1	5	6	5.5	BM		100	1	1	No	No	#VALUE!	BM		55000	#VALUE!	#VALUE!	#VALUE!	#VALUE!	#VALUE!
OW156	100	1	1	65	54	59.5	BM		100	1	1	No	No	#VALUE!	BM		#REF!	#VALUE!	#REF!	#VALUE!	#REF!	#VALUE!
OW157	100	1	1	1	0	0.5	BM		100	1	1	No	No	#VALUE!	BM		50	#VALUE!	#VALUE!	#VALUE!	#VALUE!	#VALUE!
OW158	100	1	1	63	60	61.5	BM		100	1	1	7	9	8	BM		6150	800	6950	800	3.84198	2.90309
OW159	10000	1	1	12	17	14.5	BM		100	1	1	No	No	#VALUE!	BM		145000	#VALUE!	#VALUE!	#VALUE!	#VALUE!	#VALUE!
OW160	10000	1	1	11	18	14.5	BM		100	1	1	1	0	0.5	BM		145000	50	145050	50	5.16152	1.69897
OW161	10000	1	1	97	75	86	BM		10000	1	1	5	6	5.5	BM		860000	55000	915000	55000	5.96142	4.74036
OW162	10000	1	1	16	17	16.5	BM		100	1	1	6	5	5.5	BM		165000	550	165550	550	5.21893	2.74036
OW163	10000	1	1	14	8	11	BM		100	1	1	No	No	#VALUE!	BM		110000	#VALUE!	#VALUE!	#VALUE!	#VALUE!	#VALUE!
OW164	10000	1	1	15	12	13.5	BM		100	1	1	7	6	6.5	BM		135000	650	135650	650	5.13242	2.81291
OW165	100	1	1	18	17	17.5	BM		100	1	1	5	6	5.5	BM		1750	550	2300	550	3.36173	2.74036
OW166	100	1	1	66	176	121	BM		100	1	1	No	No	#VALUE!	BM		12100	#VALUE!	#VALUE!	#VALUE!	#VALUE!	#VALUE!
OW167	100	1	1	No	No	#VALUE!	BM		100	1	1	No	No	#VALUE!	BM		#VALUE!	#VALUE!	#VALUE!	#VALUE!	#VALUE!	#VALUE!
OW168	10	1	1	No	No	#VALUE!	BM		100	1	1	No	No	#VALUE!	BM		#VALUE!	#VALUE!	#VALUE!	#VALUE!	#VALUE!	#VALUE!
OW169	10	1	1	No	No	#VALUE!	BM		10	1	1	No	No	#VALUE!	BM		#VALUE!	#VALUE!	#VALUE!	#VALUE!	#VALUE!	#VALUE!
OW170	10	1	1	No	No	#VALUE!	BM		10	1	1	No	No	#VALUE!	BM		#VALUE!	#VALUE!	#VALUE!	#VALUE!	#VALUE!	#VALUE!
OW171	10	1	1	No	No	#VALUE!	BM		10	1	1	No	No	#VALUE!	BM		#VALUE!	#VALUE!	#VALUE!	#VALUE!	#VALUE!	#VALUE!
OW172	10	1	1	12	16	14	BM		10	1	1	No	No	#VALUE!	BM		140	#VALUE!	#VALUE!	#VALUE!	#VALUE!	#VALUE!
OW173	10	1	1	No	No	#VALUE!	BM		10	1	1	No	No	#VALUE!	BM		#VALUE!	#VALUE!	#VALUE!	#VALUE!	#VALUE!	#VALUE!
OW174	10	1	1	47	37	42	BM		10	1	1	No	No	#VALUE!	BM		420	#VALUE!	#VALUE!	#VALUE!	#VALUE!	#VALUE!
OW175	10	1	1	4	3	3.5	BM		10	1	1	No	No	#VALUE!	BM		35	#VALUE!	#VALUE!	#VALUE!	#VALUE!	#VALUE!
OW176	10	1	1	No	No	#VALUE!	BM		10	1	1	No	No	#VALUE!	BM		#VALUE!	#VALUE!	#VALUE!	#VALUE!	#VALUE!	#VALUE!
OW177	10	1	1	17	13	15	BM		10	1	1	No	No	#VALUE!	BM		150	#VALUE!	#VALUE!	#VALUE!	#VALUE!	#VALUE!
OW178	10	1	1	No	No	#VALUE!	BM		10	1	1	No	No	#VALUE!	BM		#VALUE!	#VALUE!	#VALUE!	#VALUE!	#VALUE!	#VALUE!
OW179	10	1	1	No	No	#VALUE!	BM		10	1	1	No	No	#VALUE!	BM		#VALUE!	#VALUE!	#VALUE!	#VALUE!	#VALUE!	#VALUE!
OW180	10	1	1	No	No	#VALUE!	BM		10	1	1	No	No	#VALUE!	BM		#VALUE!	#VALUE!	#VALUE!	#VALUE!	#VALUE!	#VALUE!
OW181	100	1	1	72	4	38	BM		10	1	1	35	4	19.5	BM		3800	195	3995	195	3.60152	2.29003
OW182	10	1	1	28	26	27	BM		100	1	1	9	13	11	BM		270	1100	1370	1100	3.13672	3.04139
OW183	10	1	1	96	77	86.5	BM		10	1	1	5	7	6	BM		865	60	925	60	2.96614	1.77815
OW184	10	1	1	4	2	3	BM		10	1	1	No	No	#VALUE!	BM		30	#VALUE!	#VALUE!	#VALUE!	#VALUE!	#VALUE!
OW185	10	1	1	3	0	1.5	BM		10	1	1	3	0	1.5	BM		15	15	30	15	1.47712	1.17609
OW186	100	1	1	4	4	4	BM		100	1	1	No	No	#VALUE!	BM		400	#VALUE!	#VALUE!	#VALUE!	#VALUE!	#VALUE!
OW187	10	1	1	40	35	37.5	BM		100	1	1	3	2	2.5	BM		375	250	625	250	2.79588	2.39794
OW188	100	1	1	24	28	26	BM		10	1	1	11	15	13	BM		2600	130	2730	130	3.43616	2.11394
OW189	10000	1	1	30	37	33.5	BM		10	1	1	16	11	13.5	BM		335000	135	335135	135	5.52522	2.13033
OW190	100	1	1	14	13	13.5	BM		100	1	1	12	10	11	BM		1350	1100	2450	1100	3.38917	3.04139
OW191	100	1	1	17	19	18	BM		10	1	1	8	6	7	BM		1800	70	1870	70	3.27184	1.8451
OW192	10	1	1	68	77	72.5	BM		100	1	1	8	9	8.5	BM		725	850	1575	850	3.19728	2.92942
OW193	100	1	1	No	No	#VALUE!	BM		10	1	1	No	No	#VALUE!	BM		#VALUE!	#VALUE!	#VALUE!	#VALUE!	#VALUE!	#VALUE!
OW194	10	1	1	1	1	1	BM		10	1	1	No	No	#VALUE!	BM		10	#VALUE!	#VALUE!	#VALUE!	#VALUE!	#VALUE!
OW195	10	1	1	No	No	#VALUE!	BM		10	1	1	No	No	#VALUE!	BM		#VALUE!	#VALUE!	#VALUE!	#VALUE!	#VALUE!	#VALUE!
OW196	10	1	1	No	No	#VALUE!	BM		10	1	1	No	No	#VALUE!	BM		#VALUE!	#VALUE!	#VALUE!	#VALUE!	#VALUE!	#VALUE!
OW197	10	1	1	13	21	17	BM		10	1	1	No	No	#VALUE!	BM		170	#VALUE!	#VALUE!	#VALUE!	#VALUE!	#VALUE!
OW198	10	1	1	No	No	#VALUE!	BM		10	1	1	No	No	#VALUE!	BM		#VALUE!	#VALUE!	#VALUE!	#VALUE!	#VALUE!	#VALUE!
OW199	10	1	1	5	9	7	BM		10	1	1	No	No	#VALUE!	BM		70	#VALUE!	#VALUE!	#VALUE!	#VALUE!	#VALUE!
OW200	10	1	1	No	No	#VALUE!	BM		10	1	1	No	No	#VALUE!	BM		#VALUE!	#VALUE!	#VALUE!	#VALUE!	#VALUE!	#VALUE!
OW201	10	1	1	No	No	#VALUE!	BM		10	1	1	No	No	#VALUE!	BM		#VALUE!	#VALUE!	#VALUE!	#VALUE!	#VALUE!	#VALUE!
OW202	10	1	1	No	No	#VALUE!	BM		10	1	1	No	No	#VALUE!	BM		#VALUE!	#VALUE!	#VALUE!	#VALUE!	#VALUE!	#VALUE!
OW203	10	1	1	No	No	#VALUE!	BM		10	1	1	No	No	#VALUE!	BM		#VALUE!	#VALUE!	#VALUE!	#VALUE!	#VALUE!	#VALUE!
OW204	10	1	1	No	No	#VALUE!	BM		10	1	1	No	No	#VALUE!	BM		#VALUE!	#VALUE!	#VALUE!	#VALUE!	#VALUE!	#VALUE!
OW205	100	1	1	No	No	#VALUE!	BM		10	1	1	No	No	#VALUE!	BM		#VALUE!	#VALUE!	#VALUE!	#VALUE!	#VALUE!	#VALUE!
OW206	10	1	1	15	24	19.5	BM		10	1	1	No	No	#VALUE!	BM		195	#VALUE!	#VALUE!	#VALUE!	#VALUE!	#VALUE!
OW207	100	1	1	110	113	111.5	BM		100	1	1	1	0	0.5	BM		11150	50	11200	50	4.04922	1.69897
OW208	10000	1	1	52	27	39.5	BM		10	1	1	No	No	#VALUE!	BM		395000	#VALUE!	#VALUE!	#VALUE!	#VALUE!	#VALUE!
OW209	10000	1	1	14	7	10.5	BM		10	1	1	4	1	2.5	BM		105000	25	105025	25	5.02129	1.39794
OW210	100	1	1	13	10	11.5	BM		100	1	1	13	11	12	BM		1150	1200	2350	1200	3.37107	3.07918
OW211	10	1	1	54	54	54	BM		100	1	1	23	28	25.5	BM		540	2550	3090	2550	3.48996	3.40654
OW212	10	1	1	20	29	24.5	BM		10	1	1	3	1	2	BM		245	20	265	20	2.42325	1.30103
OW213	100	1	1	51	40	45.5	BM		10	1	1	2	0	1	BM		4550	10	4560	10	3.65896	1
OW214	100	1	1	53	31	42	BM		100	1	1	24	17	20.5	BM		4200	2050	6250	2050	3.79588	3.31175
OW215	100	1	1	31	32	31.5	BM		100	1	1	21	10	15.5	BM		3150	1550	4700	1550	3.6721	3.19033
OW216	10	1	1	63	54	58.5	BM		100	1	1	23	18	20.5	BM		585	2050	2635	2050	3.42078	3.31175
OW217	10	10	1	No	No	#VALUE!	BM		10	10	1	No	No	#VALUE!	BM		#VALUE!	#VALUE!	#VALUE!	#VALUE!	#VALUE!	#VALUE!
OW218	10	10	1	No	No	#VALUE!	BM		10	10	1	No	No	#VALUE!	BM		#VALUE!	#VALUE!	#VALUE!	#VALUE!	#VALUE!	#VALUE!
OW219	10	10	1	No	No	#VALUE!	BM		10	10	1	No	No	#VALUE!	BM		#VALUE!	#VALUE!	#VALUE!	#VALUE!	#VALUE!	#VALUE!
OW220	10	10	1	No	No	#VALUE!	BM		10	10	1	No	No	#VALUE!	BM		#VALUE!	#VALUE!	#VALUE!	#VALUE!	#VALUE!	#VALUE!
OW221	10	10	1	No	No	#VALUE!	BM		10	10	1	No	No	#VALUE!	BM		#VALUE!	#VALUE!	#VALUE!	#VALUE!	#VALUE!	#VALUE!
OW222	10	10	1	No	No	#VALUE!	BM		10	10	1	No	No	#VALUE!	BM		#VALUE!	#VALUE!	#VALUE!	#VALUE!	#VALUE!	#VALUE!
OW223	10	10	1	No	No	#VALUE!	BM		10	10	1	No	No	#VALUE!	BM		#VALUE!	#VALUE!	#VALUE!	#VALUE!	#VALUE!	#VALUE!
OW224	10	10	1	No	No	#VALUE!	BM		10	10	1	No	No	#VALUE!	BM		#VALUE!	#VALUE!	#VALUE!	#VALUE!	#VALUE!	#VALUE!
OW225	10	10	1	No	No	#VALUE!	BM		10	10	1	No	No	#VALUE!	BM		#VALUE!	#VALUE!	#VALUE!	#VALUE!	#VALUE!	#VALUE!
OW226	10	10	1	No	No	#VALUE!	BM		10	10	1	No	No	#VALUE!	BM		#VALUE!	#VALUE!	#VALUE!	#VALUE!	#VALUE!	#VALUE!
OW227	10	10	1	No	No	#VALUE!	BM		10	10	1	No	No	#VALUE!	BM		#VALUE!	#VALUE!	#VALUE!	#VALUE!	#VALUE!	#VALUE!
OW228	10	10	1	No	No	#VALUE!	BM		10	10	1	No	No	#VALUE!	BM		#VALUE!	#VALUE!	#VALUE!	#VALUE!	#VALUE!	#VALUE!
OW229	10	10	1	No	No	#VALUE!	BM		10	10	1	No	No	#VALUE!	BM		#VALUE!	#VALUE!	#VALUE!	#VALUE!	#VALUE!	#VALUE!
OW230	10	10	1	No	No	#VALUE!	BM		10	10	1	No	No	#VALUE!	BM		#VALUE!	#VALUE!	#VALUE!	#VALUE!	#VALUE!	#VALUE!
OW231	10	10	1	No	No	#VALUE!	BM		10	10	1	No	No	#VALUE!	BM		#VALUE!	#VALUE!	#VALUE!	#VALUE!	#VALUE!	#VALUE!
OW232	10	10	1	No	No	#VALUE!	BM		10	10	1	No	No	#VALUE!	BM		#VALUE!	#VALUE!	#VALUE!	#VALUE!	#VALUE!	#VALUE!
OW233	10	10	1	No	No	#VALUE!	BM		10	10	1	No	No	#VALUE!	BM		#VALUE!	#VALUE!	#VALUE!	#VALUE!	#VALUE!	#VALUE!
OW234	10	10	1	No	No	#VALUE!	BM		10	10	1	No	No	#VALUE!	BM		#VALUE!	#VALUE!	#VALUE!	#VALUE!	#VALUE!	#VALUE!
OW235	10	10	1	2	0	1	BM		10	10	1	No	No	#VALUE!	BM		1	#VALUE!	#VALUE!	#VALUE!	#VALUE!	#VALUE!
OW236	10	10	1	No	No	#VALUE!	BM		10	10	1	No	No	#VALUE!	BM		#VALUE!	#VALUE!	#VALUE!	#VALUE!	#VALUE!	#VALUE!
OW237	10	10	1	No	No	#VALUE!	BM		10	10	1	No	No	#VALUE!	BM		#VALUE!	#VALUE!	#VALUE!	#VALUE!	#VALUE!	#VALUE!
OW238	10	10	1	No	No	#VALUE!	BM		10	10	1	No	No	#VALUE!	BM		#VALUE!	#VALUE!	#VALUE!	#VALUE!	#VALUE!	#VALUE!
OW239	10	10	1	No	No	#VALUE!	BM		10	10	1	No	No	#VALUE!	BM		#VALUE!	#VALUE!	#VALUE!	#VALUE!	#VALUE!	#VALUE!
OW240	10	10	1	No	No	#VALUE!	BM		10	10	1	No	No	#VALUE!	BM		#VALUE!	0	#VALUE!	0	#VALUE!	#NUM!
