# Supplementary material for: Seasonal Comparison of Microbial Hygiene Indicators in Raw and Pasteurized Milk and Cottage Cheese Collected across Dairy Value Chain in Three Regions of Ethiopia
Source: Foods. 2023 Dec 5;12(24):4377. doi: 10.3390/foods12244377 (PMC10743099; doi:10.3390/foods12244377)
Supplement: Supplementary file 1 [file foods-12-04377-s001.zip › Table S2-Raw data of microbial hygiene indicators of wet and dry season_SNNP region.xlsx]

## Sheet: APC wet
Sample	Common	Dilution	Plate 1	plate 2		CFU/ml	Log /Cfu	Sample Type	Region	Value Chain
SW001	1.1	10000000	53	38	HN	1.83091e+10	10.2627	Raw Milk	Producer	Hawassa
SW002	1.1	10000000	48	40	HN	1.74545e+10	10.2419	Raw Milk	Producer	Hawassa
SW003	1.1	10000000	13	10	HN	1.18182e+09	9.07255	Raw Milk	Producer	Hawassa
SW004	1.1	10000000	20	10	HN	1.81818e+09	9.25964	Raw Milk	Producer	Hawassa
SW005	1.1	10000000	32	30	HN	8.72727e+09	9.94088	Raw Milk	Producer	Hawassa
SW006	1.1	10000000	16	10	HN	1.45455e+09	9.16273	Raw Milk	Producer	Hawassa
SW007	1.1	10000000	16	18	HN	2.61818e+09	9.418	Raw Milk	Producer	Hawassa
SW008	1.1	10000000	32	50	HN	1.45455e+10	10.1627	Raw Milk	Producer	Hawassa
SW009	1.1	10000000	9	16	HN	1.30909e+09	9.11697	Raw Milk	Producer	Hawassa
SW010	1.1	10000000	10	8	HN	7.27273e+08	8.8617	Raw Milk	Producer	Hawassa
SW011	1.1	10000000	32	25	HN	7.27273e+09	9.8617	Raw Milk	Producer	Hawassa
SW012	1.1	10000000	19	12	HN	2.07273e+09	9.31654	Raw Milk	Producer	Hawassa
SW013	1.1	10000000	35	30	HN	9.54545e+09	9.9798	Raw Milk	Collector	Hawassa
SW014	1.1	10000000	63	48	HN	2.74909e+10	10.4392	Raw Milk	Collector	Hawassa
SW015	1.1	10000000	19	10	HN	1.72727e+09	9.23736	Raw Milk	Collector	Hawassa
SW016	1.1	10000000	13	8	HN	9.45455e+08	8.97564	Raw Milk	Collector	Hawassa
SW017	1.1	10000000	21	17	HN	3.24545e+09	9.51128	Raw Milk	Collector	Hawassa
SW018	1.1	10000000	33	29	HN	8700000000	9.93952	Raw Milk	Collector	Hawassa
SW019	1.1	10000000	81	77	HN	5.67e+10	10.7536	Raw Milk	Collector	Hawassa
SW020	1.1	10000000	52	38	HN	1.79636e+10	10.2544	Raw Milk	Collector	Hawassa
SW021	1.1	10000000	14	12	HN	1.52727e+09	9.18392	Raw Milk	Collector	Hawassa
SW022	1.1	10000000	28	21	HN	5.34545e+09	9.72798	Raw Milk	Collector	Hawassa
SW023	1.1	10000000	23	17	HN	3.55455e+09	9.55078	Raw Milk	Collector	Hawassa
SW024	1.1	10000000	35	28	HN	8.90909e+09	9.94983	Raw Milk	Collector	Hawassa
SW025	1.1	10000000	20	28	HN	5.09091e+09	9.7068	Past Milk	Processor	Hawassa
SW026	1.1	10000000	13	11	HN	1300000000	9.11394	Past Milk	Processor	Hawassa
SW027	1.1	10000	26	19	HN	4.49091e+06	6.65233	Past Milk	Processor	Hawassa
SW028	1.1	10000	17	16	HN	2.47273e+06	6.39318	Past Milk	Processor	Hawassa
SW029	1.1	10000	21	18	HN	3.43636e+06	6.5361	Past Milk	Processor	Hawassa
SW030	1.1	10000	18	12	HN	1.96364e+06	6.29306	Past Milk	Processor	Hawassa
SW031	1.1	10000	22	16	HN	3.2e+06	6.50515	Past Milk	Processor	Hawassa
SW032	1.1	10000	19	16	HN	2.76364e+06	6.44148	Past Milk	Processor	Hawassa
SW033	1.1	10000	30	25	HN	6.81818e+06	6.83367	Past Milk	Processor	Hawassa
SW034	1.1	10000	22	18	HN	3.6e+06	6.5563	Past Milk	Processor	Hawassa
SW035	1.1	10000	18	11	HN	1.8e+06	6.25527	Past Milk	Processor	Hawassa
SW036	1.1	10000	28	19	HN	4.83636e+06	6.68452	Past Milk	Processor	Hawassa
SW037	1.1	10000	22	15	HN	3e+06	6.47712	Past Milk	Retailer	Hawassa
SW038	1.1	10000	18	12	HN	1.96364e+06	6.29306	Past Milk	Retailer	Hawassa
SW039	1.1	10000	36	22	HN	7.2e+06	6.85733	Past Milk	Retailer	Hawassa
SW040	1.1	10000	39	28	HN	9.92727e+06	6.99683	Past Milk	Retailer	Hawassa
SW041	1.1	10000	51	37	HN	1.71545e+07	7.23438	Past Milk	Retailer	Hawassa
SW042	1.1	10000	52	47	HN	2.22182e+07	7.34671	Past Milk	Retailer	Hawassa
SW043	1.1	10000	45	33	HN	1.35e+07	7.13033	Past Milk	Retailer	Hawassa
SW044	1.1	10000	35	28	HN	8.90909e+06	6.94983	Past Milk	Retailer	Hawassa
SW045	1.1	10000	28	19	HN	4.83636e+06	6.68452	Past Milk	Retailer	Hawassa
SW046	1.1	10000	25	18	HN	4.09091e+06	6.61182	Past Milk	Retailer	Hawassa
SW047	1.1	10000	78	42	HN	2.97818e+07	7.47395	Past Milk	Retailer	Hawassa
SW048	1.1	10000	60	39	HN	2.12727e+07	7.32782	Past Milk	Retailer	Hawassa
SW049	1.1	10000	79	55	HN	39500000	7.5966	Cot Che	Producer	Hawassa
SW050	1.1	10000	80	67	HN	4.87273e+07	7.68777	Cot Che	Producer	Hawassa
SW051	1.1	10000	72	59	HN	3.86182e+07	7.58679	Cot Che	Producer	Hawassa
SW052	1.1	10000	88	72	HN	5.76e+07	7.76042	Cot Che	Producer	Hawassa
SW053	1.1	10000	77	65	HN	45500000	7.65801	Cot Che	Producer	Hawassa
SW054	1.1	10000	55	39	HN	19500000	7.29003	Cot Che	Producer	Hawassa
SW055	1.1	10000	48	28	HN	1.22182e+07	7.08701	Cot Che	Retailer	Hawassa
SW056	1.1	10000	29	22	HN	5.8e+06	6.76343	Cot Che	Retailer	Hawassa
SW057	1.1	10000	66	48	HN	2.88e+07	7.45939	Cot Che	Retailer	Hawassa
SW058	1.1	10000	32	29	HN	8.43636e+06	6.92616	Cot Che	Retailer	Hawassa
SW059	1.1	10000	73	55	HN	36500000	7.56229	Cot Che	Retailer	Hawassa
SW060	1.1	10000	59	46	HN	2.46727e+07	7.39222	Cot Che	Retailer	Hawassa

## Sheet: APC dry
0	Common	Dilution	Plate 1	plate 2		CFU/ml	Log /Cfu		Region	Value Chain
SD001	1.1	10000000	216	265	HN	5.20364e+11	11.7163	Raw Milk	Producer	Hawassa
SD002	1.1	10000000	216	189	HN	3.71127e+11	11.5695	Raw Milk	Producer	Hawassa
SD003	1.1	10000000	240	212	HN	4.62545e+11	11.6652	Raw Milk	Producer	Hawassa
SD004	1.1	10000000	230	118	HN	2.46727e+11	11.3922	Raw Milk	Producer	Hawassa
SD005	1.1	10000000	200	31	HN	5.63636e+10	10.751	Raw Milk	Producer	Hawassa
SD006	1.1	10000000	512	17	HN	7.91273e+10	10.8983	Raw Milk	Producer	Hawassa
SD007	1.1	10000000	728	20	HN	1.32364e+11	11.1218	Raw Milk	Producer	Hawassa
SD008	1.1	10000000	540	15	HN	7.36364e+10	10.8671	Raw Milk	Producer	Hawassa
SD009	1.1	10000000	840	12	HN	9.16364e+10	10.9621	Raw Milk	Producer	Hawassa
SD010	1.1	10000000	840	12	HN	9.16364e+10	10.9621	Raw Milk	Producer	Hawassa
SD011	1.1	10000000	156	12	HN	1.70182e+10	10.2309	Raw Milk	Producer	Hawassa
SD012	1.1	10000000	248	12	HN	2.70545e+10	10.4322	Raw Milk	Producer	Hawassa
SD013	1.1	100000000	268	12	HN	2.92364e+11	11.4659	Raw Milk	Collector	Hawassa
SD014	1.1	10000000	57	29	HN	1.50273e+10	10.1769	Raw Milk	Collector	Hawassa
SD015	1.1	10000000	80	31	HN	2.25455e+10	10.3531	Raw Milk	Collector	Hawassa
SD016	1.1	100000000	38	44	HN	152000000000	11.1818	Raw Milk	Collector	Hawassa
SD017	1.1	1000000	100	152	HN	1.38182e+10	10.1405	Raw Milk	Collector	Hawassa
SD018	1.1	10000000	13	17	HN	2.00909e+09	9.303	Raw Milk	Collector	Hawassa
SD019	1.1	10000000	26	12	HN	2.83636e+09	9.45276	Raw Milk	Collector	Hawassa
SD020	1.1	10000000	60	78	HN	4.25455e+10	10.6289	Raw Milk	Collector	Hawassa
SD021	1.1	10000000	112	165	HN	168000000000	11.2253	Raw Milk	Collector	Hawassa
SD022	1.1	10000000	105	110	HN	1.05e+11	11.0212	Raw Milk	Collector	Hawassa
SD023	1.1	100000000	60	76	HN	4.14545e+11	11.6176	Raw Milk	Collector	Hawassa
SD024	1.1	10000000	120	12	HN	1.30909e+10	10.117	Raw Milk	Collector	Hawassa
SD025	1.1	1000000	140	150	HN	1.90909e+10	10.2808	Past Milk	Processor	Hawassa
SD026	1.1	10000000	356	250	HN	8.09091e+11	11.908	Past Milk	Processor	Hawassa
SD027	1.1	10000000	203	215	HN	3.96773e+11	11.5985	Past Milk	Processor	Hawassa
SD028	1.1	1000000	176	254	HN	40640000000	10.609	Past Milk	Processor	Hawassa
SD029	1.1	10000000	248	230	HN	5.18545e+11	11.7148	Past Milk	Processor	Hawassa
SD031	1.1	1000000	18	14	HN	2.29091e+08	8.36001	Past Milk	Processor	Hawassa
SD031	1.1	1000000	11	14	HN	140000000	8.14613	Past Milk	Processor	Hawassa
SD032	1.1	100000	15	25	HN	3.40909e+07	7.53264	Past Milk	Processor	Hawassa
SD033	1.1	100000	56	64	HN	3.25818e+08	8.51298	Past Milk	Processor	Hawassa
SD034	1.1	100000	15	24	HN	3.27273e+07	7.51491	Past Milk	Processor	Hawassa
SD035	1.1	100000	46	56	HN	2.34182e+08	8.36955	Past Milk	Processor	Hawassa
SD036	1.1	100000	19	27	HN	4.66364e+07	7.66872	Past Milk	Processor	Hawassa
SD037	1.1	100000	180	112	HN	1.83273e+09	9.2631	Past Milk	Retailer	Hawassa
SD038	1.1	10000000	160	102	HN	1.48364e+11	11.1713	Past Milk	Retailer	Hawassa
SD039	1.1	10000000	140	122	HN	1.55273e+11	11.1911	Past Milk	Retailer	Hawassa
SD040	1.1	10000000	154	113	HN	158200000000	11.1992	Past Milk	Retailer	Hawassa
SD041	1.1	100000000	41	50	HN	1.86364e+11	11.2704	Past Milk	Retailer	Hawassa
SD042	1.1	10000000	30	34	HN	9.27273e+09	9.96721	Past Milk	Retailer	Hawassa
SD043	1.1	10000	52	65	HN	3.07273e+07	7.48752	Past Milk	Retailer	Hawassa
SD044	1.1	10000	15	19	HN	2.59091e+06	6.41345	Past Milk	Retailer	Hawassa
SD045	1.1	10000	86	90	HN	7.03636e+07	7.84735	Past Milk	Retailer	Hawassa
SD046	1.1	100000	98	90	HN	8.01818e+08	8.90408	Past Milk	Retailer	Hawassa
SD047	1.1	100000	104	98	HN	9.26545e+08	8.96687	Past Milk	Retailer	Hawassa
SD048	1.1	100000	112	98	HN	9.97818e+08	8.99905	Past Milk	Retailer	Hawassa
SD049	1.1	10000000	840	12	HN	9.16364e+10	10.9621	Cot Che	Producer	Hawassa
SD050	1.1	100000	88	90	HN	720000000	8.85733	Cot Che	Producer	Hawassa
SD051	1.1	100000	82	101	HN	7.52909e+08	8.87674	Cot Che	Producer	Hawassa
SD052	1.1	100000	96	115	HN	1.00364e+09	9.00158	Cot Che	Producer	Hawassa
SD053	1.1	100000	62	22	HN	1.24e+08	8.09342	Cot Che	Producer	Hawassa
SD054	1.1	1000	12	13	HN	141818	5.15173	Cot Che	Producer	Hawassa
SD055	1.1	100000	82	101	HN	7.52909e+08	8.87674	Cot Che	Retailer	Hawassa
SD056	1.1	100000	50	54	HN	2.45455e+08	8.38997	Cot Che	Retailer	Hawassa
SD057	1.1	100000	180	221	HN	3.61636e+09	9.55827	Cot Che	Retailer	Hawassa
SD058	1.1	100000	224	200	HN	4.07273e+09	9.60989	Cot Che	Retailer	Hawassa
SD059	1.1	100000	62	69	HN	3.88909e+08	8.58985	Cot Che	Retailer	Hawassa
SD060	1.1	100000	82	101	HN	7.52909e+08	8.87674	Cot Che	Retailer	Hawassa

## Sheet: TCC EC Wet
Sample #	Dilution	Volum of Culture Plates (ml)	Dilution Factor	24 hour			Initials		Dilution	Volum of Culture Plates (ml)	Estimated factor				Initials	Notes	Averages		Fianal in cfu/ml		Fianl log cfu/ml
				Red with gas								Blue with gas					Red with gas (coliform)	Blue with gas (generic E.coli)	Total coliform	Total E.coli	Colifrom log cfu/ml	E.coli log cfu/ml
				a	b	Average						a	b	Average
SW001	100	1	1	100	96	98	HN	_2	100	1	1	0	0	0	HN		9800	0	9800	0	3.99123	0	Producer	Raw Milk
SW002	100	1	1	56	49	52.5	HN	_2	100	1	1	0	0	0	HN		5250	0	5250	0	3.72016	0	Producer	Raw Milk
SW003	10000	1	1	35	26	30.5	HN	_2	100	1	1	0	0	0	HN		305000	0	305000	0	5.4843	0	Producer	Raw Milk
SW004	100	1	1	64	41	52.5	HN	_2	100	1	1	4	3	3.5	HN		5250	350	5600	350	3.74819	2.54407	Producer	Raw Milk
SW005	100	1	1	60	45	52.5	HN	_2	100	1	1	0	0	0	HN		5250	0	5250	0	3.72016	0	Producer	Raw Milk
SW006	100	1	1	21	25	23	HN	_2	100	1	1	7	4	5.5	HN		2300	550	2850	550	3.45484	2.74036	Producer	Raw Milk
SW007	100	1	1	20	26	23	HN	_2	100	1	1	0	0	0	HN		2300	0	2300	0	3.36173	0	Producer	Raw Milk
SW008	100	1	1	6	1	3.5	HN	_2	100	1	1	1	0	0.5	HN		350	50	400	50	2.60206	1.69897	Producer	Raw Milk
SW009	100	1	1	15	29	22	HN	_2	100	1	1	0	0	0	HN		2200	0	2200	0	3.34242	0	Producer	Raw Milk
SW010	100	1	1	46	63	54.5	HN	_2	100	1	1	1	1	1	HN		5450	100	5550	100	3.74429	2	Producer	Raw Milk
SW011	100	1	1	88	65	76.5	HN	_2	100	1	1	0	0	0	HN		7650	0	7650	0	3.88366	0	Producer	Raw Milk
SW012	100	1	1	23	14	18.5	HN	_2	100	1	1	0	0	0	HN		1850	0	1850	0	3.26717	0	Producer	Raw Milk
SW013	100	1	1	19	18	18.5	HN	_2	100	1	1	0	0	0	HN		1850	0	1850	0	3.26717	0	Collector	Raw Milk
SW014	1000000	1	1	3	2	2.5	HN	_2	100	1	1	4	1	2.5	HN		2500000	250	2500250	250	6.39798	2.39794	Collector	Raw Milk
SW015	10000	1	1	55	41	48	HN	_2	100	1	1	26	7	16.5	HN		480000	1650	481650	1650	5.68273	3.21748	Collector	Raw Milk
SW016	10000	1	1	40	66	53	HN	_2	100	1	1	1	3	2	HN		530000	200	530200	200	5.72444	2.30103	Collector	Raw Milk
SW017	10000	1	1	32	29	30.5	HN	_2	100	1	1	3	1	2	HN		305000	200	305200	200	5.48458	2.30103	Collector	Raw Milk
SW018	10000	1	1	73	47	60	HN	_2	100	1	1	0	0	0	HN		600000	0	600000	0	5.77815	0	Collector	Raw Milk
SW019	100	1	1	47	35	41	HN	_2	100	1	1	1	1	1	HN		4100	100	4200	100	3.62325	2	Collector	Raw Milk
SW020	10000	1	1	64	53	58.5	HN	_2	100	1	1	10	13	11.5	HN		585000	1150	586150	1150	5.76801	3.0607	Collector	Raw Milk
SW021	10000	1	1	20	13	16.5	HN	_4	10000	1	1	24	23	23.5	HN		165000	235000	400000	235000	5.60206	5.37107	Collector	Raw Milk
SW022	10000	1	1	5	8	6.5	HN	_2	100	1	1	7	8	7.5	HN		65000	750	65750	750	4.8179	2.87506	Collector	Raw Milk
SW023	10000	1	1	41	37	39	HN	_1	10	1	1	1	1	1	HN		390000	10	390010	10	5.59108	1	Collector	Raw Milk
SW024	10000	1	1	33	15	24	HN	_1	10	1	1	11	10	10.5	HN		240000	105	240105	105	5.3804	2.02119	Collector	Raw Milk
SW025	100	1	1	13	10	11.5	HN	_1	10	1	1	13	9	11	HN		1150	110	1260	110	3.10037	2.04139	Processor	Pasteurized Milk
SW026	100	1	1	20	16	18	HN	_1	10	1	1	1	0	0.5	HN		1800	5	1805	5	3.25648	0.69897	Processor	Pasteurized Milk
SW027	100	1	1	18	22	20	HN	_1	10	1	1	18	13	15.5	HN		2000	155	2155	155	3.33345	2.19033	Processor	Pasteurized Milk
SW028	100	1	1	46	47	46.5	HN	_1	10	1	1	11	14	12.5	HN		4650	125	4775	125	3.67897	2.09691	Processor	Pasteurized Milk
SW029	100	1	1	13	16	14.5	HN	_1	10	1	1	15	14	14.5	HN		1450	145	1595	145	3.20276	2.16137	Processor	Pasteurized Milk
SW030	100	1	1	28	16	22	HN	_1	10	1	1	7	10	8.5	HN		2200	85	2285	85	3.35889	1.92942	Processor	Pasteurized Milk
SW031	10	1	1	42	36	39	HN	_1	10	1	1	2	3	2.5	HN		390	25	415	25	2.61805	1.39794	Processor	Pasteurized Milk
SW032	10	1	1	38	33	35.5	HN	_1	10	1	1	7	0	3.5	HN		355	35	390	35	2.59106	1.54407	Processor	Pasteurized Milk
SW033	10	1	1	40	40	40	HN	_1	10	1	1	0	0	0	HN		400	0	400	0	2.60206	0	Processor	Pasteurized Milk
SW034	10	1	1	33	22	27.5	HN	_1	10	1	1	0	0	0	HN		275	0	275	0	2.43933	0	Processor	Pasteurized Milk
SW035	100	1	1	32	29	30.5	HN	_1	10	1	1	0	0	0	HN		3050	0	3050	0	3.4843	0	Processor	Pasteurized Milk
SW036	10	1	1	23	34	28.5	HN	_1	10	1	1	0	0	0	HN		285	0	285	0	2.45484	0	Processor	Pasteurized Milk
SW037	10	1	1	0	0	0	HN	_1	10	1	1	0	0	0	HN		0	0	0	0	0	0	Retailer	Pasteurized Milk
SW038	10	1	1	0	0	0	HN	_1	10	1	1	0	0	0	HN		0	0	0	0	0	0	Retailer	Pasteurized Milk
SW039	10	1	1	0	0	0	HN	_1	10	1	1	0	0	0	HN		0	0	0	0	0	0	Retailer	Pasteurized Milk
SW040	10000	1	1	18	12	15	HN	_1	10	1	1	0	0	0	HN		150000	0	150000	0	5.17609	0	Retailer	Pasteurized Milk
SW041	100	1	1	54	53	53.5	HN	_1	10	1	1	0	0	0	HN		5350	0	5350	0	3.72835	0	Retailer	Pasteurized Milk
SW042	10	1	1	0	0	0	HN	_1	10	1	1	0	0	0	HN		0	0	0	0	0	0	Retailer	Pasteurized Milk
SW043	10000	1	1	101	109	105	HN	_1	10	1	1	0	0	0	HN		1050000	0	1050000	0	6.02119	0	Retailer	Pasteurized Milk
SW044	10	1	1	7	4	5.5	HN	_1	10	1	1	0	0	0	HN		55	0	55	0	1.74036	0	Retailer	Pasteurized Milk
SW045	10	1	1	0	0	0	HN	_1	10	1	1	0	0	0	HN		0	0	0	0	0	0	Retailer	Pasteurized Milk
SW046	10000	1	1	39	33	36	HN	_1	10	1	1	0	0	0	HN		360000	0	360000	0	5.5563	0	Retailer	Pasteurized Milk
SW047	100	1	1	25	22	23.5	HN	_1	10	1	1	0	0	0	HN		2350	0	2350	0	3.37107	0	Retailer	Pasteurized Milk
SW048	10	1	1	32	17	24.5	HN	_1	10	1	1	0	0	0	HN		245	0	245	0	2.38917	0	Retailer	Pasteurized Milk
SW049	10	1	1	28	19	23.5	HN	_1	10	1	1	0	0	0	HN		235	0	235	0	2.37107	0	Producer	Cottage Cheese
SW050	10	1	1	0	0	0	HN	_1	10	1	1	0	0	0	HN		0	0	0	0	0	0	Producer	Cottage Cheese
SW051	10	1	1	0	0	0	HN	_1	10	1	1	0	0	0	HN		0	0	0	0	0	0	Producer	Cottage Cheese
SW052	10	1	1	8	3	5.5	HN	_1	10	1	1	0	0	0	HN		55	0	55	0	1.74036	0	Producer	Cottage Cheese
SW053	10	1	1	0	0	0	HN	_1	10	1	1	0	0	0	HN		0	0	0	0	0	0	Producer	Cottage Cheese
SW054	10	1	1	0	0	0	HN	_1	10	1	1	0	0	0	HN		0	0	0	0	0	0	Producer	Cottage Cheese
SW055	10	1	1	0	0	0	HN	_1	10	1	1	0	0	0	HN		0	0	0	0	0	0	Retailer	Cottage Cheese
SW056	10	1	1	0	0	0	HN	_1	10	1	1	0	0	0	HN		0	0	0	0	0	0	Retailer	Cottage Cheese
SW057	10	1	1	0	0	0	HN	_1	10	1	1	0	0	0	HN		0	0	0	0	0	0	Retailer	Cottage Cheese
SW058	10	1	1	0	0	0	HN	_1	10	1	1	0	0	0	HN		0	0	0	0	0	0	Retailer	Cottage Cheese
SW059	10	1	1	0	0	0	HN	_1	10	1	1	0	0	0	HN		0	0	0	0	0	0	Retailer	Cottage Cheese
SW060	10	1	1	0	0	0	HN	_1	10	1	1	0	0	0	HN		0	0	0	0	0	0	Retailer	Cottage Cheese

## Sheet: TCC EC Dry
Sample #	Dilution	Volum of Culture Plates (ml)	Dilution Factor	24 hour			Initials		Dilution	Volum of Culture Plates (ml)	Estimated factor				Initials	Notes	Averages		Fianal in cfu/ml		Fianl log cfu/ml
				Red with gas								Blue with gas					Red with gas (coliform)	Blue with gas (generic E.coli)	Total coliform	Total E.coli	Colifrom log cfu/ml	E.coli log cfu/ml
				a	b	Average						a	b	Average
SD001	100	1	1	106	108	107	HN		100	1	1	0	0	0	HN		10700	0	10700	0	4.02938	ND
SD002	100	1	1	24	28	26	HN		100	1	1	0	0	0	HN		2600	0	2600	0	ND	ND
SD003	100	1	1	24	25	24.5	HN		100	1	1	0	0	0	HN		2450	0	2450	0	3.38917	ND
SD004	100	1	1	9	8	8.5	HN		100	1	1	0	0	0	HN		850	0	850	0	2.92942	ND
SD005	100	1	1	18	23	20.5	HN		100	1	1	0	0	0	HN		2050	0	2050	0	3.31175	ND
SD006	10000	1	1	68	75	71.5	HN		100	1	1	0	0	0	HN		715000	0	715000	0	5.85431	ND
SD007	100	1	1	80	99	89.5	HN		100	1	1	0	0	0	HN		8950	0	8950	0	3.95182	ND
SD008	10000	1	1	36	32	34	HN		100	1	1	2	1	1.5	HN		340000	150	340150	150	5.53167	2.17609
SD009	10000	1	1	16	16	16	HN		100	1	1	0	0	0	HN		160000	0	160000	0	5.20412	ND
SD010	100	1	1	2	6	4	HN		100	1	1	0	0	0	HN		400	0	400	0	2.60206	ND
SD011	1000000	1	1	23	24	23.5	HN		100	1	1	0	0	0	HN		23500000	0	23500000	0	7.37107	ND
SD012	10000	1	1	10	9	9.5	HN		100	1	1	5	6	5.5	HN		95000	550	95550	550	4.98023	2.74036
SD013	10000	1	1	11	10	10.5	HN		100	1	1	0	0	0	HN		105000	0	105000	0	5.02119	ND
SD014	10000	1	1	78	65	71.5	HN		100	1	1	0	0	0	HN		715000	0	715000	0	5.85431	ND
SD015	10000	1	1	No	No	#VALUE!	HN		100	1	1	1	1	1	HN		#VALUE!	100	#VALUE!	100	#VALUE!	2
SD016	10000	1	1	No	No	#VALUE!	HN		100	1	1	1	0	0.5	HN		#VALUE!	50	#VALUE!	50	#VALUE!	1.69897
SD017	10000	1	1	6	4	5	HN		100	1	1	1	0	0.5	HN		50000	50	50050	50	4.6994	1.69897
SD018	1000000	1	1	51	43	47	HN		100	1	1	6	7	6.5	HN		47000000	650	47000650	650	7.6721	2.81291
SD019	1000000	1	1	No	No	#VALUE!	HN		100	1	1	5	5	5	HN		#VALUE!	500	#VALUE!	500	#VALUE!	2.69897
SD020	10000	1	1	175	198	186.5	HN		100	1	1	1	4	2.5	HN		1865000	250	1865250	250	6.27074	2.39794
SD021	10	1	1	1	0	0.5	HN		10	1	1	0	0	0	HN		5	0	5	0	0.69897	ND
SD022	10	1	1	77	68	72.5	HN		10	1	1	0	0	0	HN		725	0	725	0	2.86034	ND
SD023	10	1	1	34	29	31.5	HN		10	1	1	0	0	0	HN		315	0	315	0	ND	ND
SD024	100	1	1	10	9	9.5	HN		10	1	1	0	0	0	HN		950	0	950	0	2.97772	ND
SD025	100	1	1	141	103	122	HN		10	1	1	0	0	0	HN		12200	0	12200	0	4.08636	ND
SD026	100	1	1	77	93	85	HN		10	1	1	0	0	0	HN		8500	0	8500	0	3.92942	ND
SD027	10000	1	1	85	102	93.5	HN		10	1	1	0	0	0	HN		935000	0	935000	0	5.97081	ND
SD028	100	1	1	97	113	105	HN		10	1	1	0	0	0	HN		10500	0	10500	0	4.02119	ND
SD029	100	1	1	124	123	123.5	HN		10	1	1	0	0	0	HN		12350	0	12350	0	4.09167	ND
SD030	100	1	1	73	64	68.5	HN		10	1	1	0	0	0	HN		6850	0	6850	0	3.83569	ND
SD031	10000	1	1	64	65	64.5	HN		10	1	1	0	0	0	HN		645000	0	645000	0	5.80956	ND
SD032	100	1	1	76	136	106	HN		10	1	1	0	0	0	HN		10600	0	10600	0	4.02531	ND
SD033	10000	1	1	54	64	59	HN		10000	1	1	0	0	0	HN		590000	0	590000	0	5.77085	ND
SD034	100	1	1	86	90	88	HN		10	1	1	0	0	0	HN		8800	0	8800	0	3.94448	ND
SD035	10000	1	1	5	6	5.5	HN		10	1	1	0	0	0	HN		55000	0	55000	0	4.74036	ND
SD036	100	1	1	65	54	59.5	HN		10	1	1	0	0	0	HN		5950	0	5950	0	3.77452	ND
SD037	100	1	1	1	0	0.5	HN		100	1	1	1	0	0.5	HN		50	50	100	50	2	ND
SD038	10	1	1	63	60	61.5	HN		10	1	1	0	0	0	HN		615	0	615	0	2.78888	ND
SD039	10	1	1	12	17	14.5	HN		10	1	1	0	0	0	HN		145	0	145	0	ND	ND
SD040	10000	1	1	11	18	14.5	HN		10	1	1	1	0	0.5	HN		145000	5	145005	5	5.16138	ND
SD041	10	1	1	97	75	86	HN		100	1	1	12	13	12.5	HN		860	1250	2110	1250	3.32428	3.09691
SD042	10	1	1	16	17	16.5	HN		10	1	1	0	0	0	HN		165	0	165	0	ND	ND
SD043	10	1	1	14	8	11	HN		10	1	1	0	0	0	HN		110	0	110	0	ND	ND
SD044	10	1	1	15	12	13.5	HN		10	1	1	0	0	0	HN		135	0	135	0	ND	ND
SD045	10	1	1	18	17	17.5	HN		10	1	1	0	0	0	HN		175	0	175	0	ND	ND
SD046	10	1	1	66	176	121	HN		10	1	1	0	0	0	HN		1210	0	1210	0	ND	ND
SD047	10	1	1	No	No	#VALUE!	HN		10	1	1	0	0	0	HN		#VALUE!	0	#VALUE!	0	ND	ND
SD048	10	1	1	No	No	#VALUE!	HN		10	1	1	0	0	0	HN		#VALUE!	0	#VALUE!	0	ND	ND
SD049	100	1	1	No	No	#VALUE!	HN		100	1	1	0	0	0	HN		#VALUE!	0	#VALUE!	0	ND	ND
SD050	100	1	1	No	No	#VALUE!	HN		100	1	1	0	0	0	HN		#VALUE!	0	#VALUE!	0	ND	ND
SD051	10000	1	1	No	No	#VALUE!	HN		100	1	1	0	0	0	HN		#VALUE!	0	#VALUE!	0	ND	ND
SD052	10000	1	1	12	16	14	HN		100	1	1	0	0	0	HN		140000	0	140000	0	ND	ND
SD053	10000	1	1	No	No	#VALUE!	HN		100	1	1	0	0	0	HN		#VALUE!	0	#VALUE!	0	ND	ND
SD054	1000000	1	1	47	37	42	HN		100	1	1	0	0	0	HN		42000000	0	42000000	0	ND	ND
SD055	10000	1	1	4	3	3.5	HN		100	1	1	0	0	0	HN		35000	0	35000	0	ND	ND
SD056	10000	1	1	No	No	#VALUE!	HN		100	1	1	0	0	0	HN		#VALUE!	0	#VALUE!	0	ND	ND
SD057	1000000	1	1	17	13	15	HN		100	1	1	0	0	0	HN		15000000	0	15000000	0	ND	ND
SD058	10000	1	1	No	No	#VALUE!	HN		100	1	1	3	1	2	HN		#VALUE!	200	#VALUE!	200	ND	ND
SD059	1000000	1	1	No	No	#VALUE!	HN		100	1	1	3	1	2	HN		#VALUE!	200	#VALUE!	200	ND	ND
SD060	10000	1	1	No	No	#VALUE!	HN		100	1	1	0	0	0	HN		#VALUE!	0	#VALUE!	0	ND	ND
