# Supplementary material for: Seasonal Comparison of Microbial Hygiene Indicators in Raw and Pasteurized Milk and Cottage Cheese Collected across Dairy Value Chain in Three Regions of Ethiopia
Source: Foods. 2023 Dec 5;12(24):4377. doi: 10.3390/foods12244377 (PMC10743099; doi:10.3390/foods12244377)
Supplement: Supplementary file 1 [file foods-12-04377-s001.zip › Table S3-Raw data of microbial hygiene indicators of wet and dry season_Amhara region.xlsx]

## Sheet: APC Wet
Sample	Common	Dilution	Plate 1	plate 2	Initials	CFU/ml	Log /Cfu	Sample Type	areas	Value Chain
AW097	1.1	10000000	82	58	HN	1.27273e+09	9.10474	Raw Milk	Bahir Dar	Producer
AW098	1.1	10000000	72	55	HN	1.15455e+09	9.06241	Raw Milk	Bahir Dar	Producer
AW099	1.1	10000000	62	49	HN	1.00909e+09	9.00393	Raw Milk	Bahir Dar	Producer
AW100	1.1	10000000	82	59	HN	1.28182e+09	9.10783	Raw Milk	Bahir Dar	Producer
AW101	1.1	10000000	74	45	HN	1.08182e+09	9.03415	Raw Milk	Bahir Dar	Producer
AW102	1.1	10000000	92	69	HN	1.46364e+09	9.16543	Raw Milk	Bahir Dar	Producer
AW103	1.1	10000000	81	59	HN	1.27273e+09	9.10474	Raw Milk	Bahir Dar	Producer
AW104	1.1	10000000	98	61	HN	1.44545e+09	9.16	Raw Milk	Bahir Dar	Producer
AW105	1.1	10000000	82	68	HN	1.36364e+09	9.1347	Raw Milk	Bahir Dar	Producer
AW106	1.1	10000000	98	89	HN	1.7e+09	9.23045	Raw Milk	Bahir Dar	Producer
AW107	1.1	10000000	69	45	HN	1.03636e+09	9.01551	Raw Milk	Bahir Dar	Collector
AW108	1.1	10000000	62	56	HN	1.07273e+09	9.03049	Raw Milk	Bahir Dar	Collector
AW109	1.1	10000000	52	45	HN	8.81818e+08	8.94538	Raw Milk	Bahir Dar	Collector
AW110	1.1	10000000	45	39	HN	7.63636e+08	8.88289	Raw Milk	Bahir Dar	Collector
AW111	1.1	10000000	92	69	HN	1.46364e+09	9.16543	Raw Milk	Bahir Dar	Collector
AW112	1.1	10000000	57	40	HN	8.81818e+08	8.94538	Raw Milk	Bahir Dar	Collector
AW113	1.1	10000000	48	39	HN	7.90909e+08	8.89813	Raw Milk	Bahir Dar	Collector
AW114	1.1	10000000	21	15	HN	3.27273e+08	8.51491	Raw Milk	Bahir Dar	Collector
AW115	1.1	10000000	49	41	HN	8.18182e+08	8.91285	Raw Milk	Bahir Dar	Collector
AW116	1.1	10000000	23	12	HN	3.18182e+08	8.50268	Raw Milk	Bahir Dar	Collector
AW117	1.1	10000	48	40	HN	800000	5.90309	Pasteurized Milk	Bahir Dar	Processor
AW118	1.1	10000	65	50	HN	1.04545e+06	6.01931	Pasteurized Milk	Bahir Dar	Processor
AW119	1.1	10000	80	48	HN	1.16364e+06	6.06582	Pasteurized Milk	Bahir Dar	Processor
AW120	1.1	10000	63	49	HN	1.01818e+06	6.00783	Pasteurized Milk	Bahir Dar	Processor
AW121	1.1	10000	50	34	HN	763636	5.88289	Pasteurized Milk	Bahir Dar	Processor
AW122	1.1	10000	45	29	HN	672727	5.82784	Pasteurized Milk	Bahir Dar	Processor
AW123	1.1	10000	45	28	HN	663636	5.82193	Pasteurized Milk	Bahir Dar	Processor
AW124	1.1	10000	28	19	HN	427273	5.63071	Pasteurized Milk	Bahir Dar	Processor
AW125	1.1	10000	39	25	HN	581818	5.76479	Pasteurized Milk	Bahir Dar	Processor
AW126	1.1	10000	25	18	HN	390909	5.59208	Pasteurized Milk	Bahir Dar	Processor
AW127	1.1	10000	78	63	HN	1.28182e+06	6.10783	Pasteurized Milk	Bahir Dar	Retailer
AW128	1.1	10000	92	69	HN	1.46364e+06	6.16543	Pasteurized Milk	Bahir Dar	Retailer
AW129	1.1	10000	72	59	HN	1.19091e+06	6.07588	Pasteurized Milk	Bahir Dar	Retailer
AW130	1.1	10000	28	17	HN	409091	5.61182	Pasteurized Milk	Bahir Dar	Retailer
AW131	1.1	10000	39	28	HN	609091	5.78468	Pasteurized Milk	Bahir Dar	Retailer
AW132	1.1	10000	40	28	HN	618182	5.79112	Pasteurized Milk	Bahir Dar	Retailer
AW133	1.1	10000	38	25	HN	572727	5.75795	Pasteurized Milk	Bahir Dar	Retailer
AW134	1.1	10000	77	44	HN	1100000	6.04139	Pasteurized Milk	Bahir Dar	Retailer
AW135	1.1	10000	52	30	HN	745455	5.87242	Pasteurized Milk	Bahir Dar	Retailer
AW136	1.1	10000	46	22	HN	618182	5.79112	Pasteurized Milk	Bahir Dar	Retailer
AW137	1.1	10000	20	12	HN	290909	5.46376	Cottage Cheese	Bahir Dar	Producer
AW138	1.1	10000	45	30	HN	681818	5.83367	Cottage Cheese	Bahir Dar	Producer
AW139	1.1	10000	50	16	HN	600000	5.77815	Cottage Cheese	Bahir Dar	Producer
AW140	1.1	10000	13	8	HN	190909	5.28083	Cottage Cheese	Bahir Dar	Producer
AW141	1.1	10000	25	18	HN	390909	5.59208	Cottage Cheese	Bahir Dar	Retailer
AW142	1.1	10000	22	17	HN	354545	5.54967	Cottage Cheese	Bahir Dar	Retailer
AW143	1.1	10000	85	68	HN	1.39091e+06	6.1433	Cottage Cheese	Bahir Dar	Retailer
AW144	1.1	10000	52	39	HN	827273	5.91765	Cottage Cheese	Bahir Dar	Retailer

## Sheet: APC Dry
Sample	Common	Dilution	Plate 1	plate 2	Initials	CFU/ml	Log /Cfu	Sample Type	areas	Value Chain
AD097	1.1	10000000	70	54	HN	1.12727e+09	9.05203	Raw Milk	Bahir Dar	Producer
AD098	1.1	10000000	95	99	HN	1.76364e+09	9.24641	Raw Milk	Bahir Dar	Producer
AD099	1.1	1000000	88	90	HN	1.61818e+08	8.20903	Raw Milk	Bahir Dar	Producer
AD100	1.1	1000000	168	152	HN	2.90909e+08	8.46376	Raw Milk	Bahir Dar	Producer
AD101	1.1	1000000	118	112	HN	2.09091e+08	8.32034	Raw Milk	Bahir Dar	Producer
AD102	1.1	100000	115	118	HN	2.11818e+07	7.32596	Raw Milk	Bahir Dar	Producer
AD103	1.1	1000000	120	117	HN	2.15455e+08	8.33336	Raw Milk	Bahir Dar	Producer
AD104	1.1	100000	126	152	HN	2.52727e+07	7.40265	Raw Milk	Bahir Dar	Producer
AD105	1.1	100000	116	122	HN	2.16364e+07	7.33518	Raw Milk	Bahir Dar	Producer
AD106	1.1	1000000	114	89	HN	1.84545e+08	8.2661	Raw Milk	Bahir Dar	Producer
AD107	1.1	1000000	59	26	HN	7.72727e+07	7.88803	Raw Milk	Bahir Dar	Collector
AD108	1.1	10000000	256	43	HN	2.71818e+09	9.43428	Raw Milk	Bahir Dar	Collector
AD109	1.1	10000000	284	56	HN	3.09091e+09	9.49009	Raw Milk	Bahir Dar	Collector
AD110	1.1	10000000	48	10	HN	5.27273e+08	8.72204	Raw Milk	Bahir Dar	Collector
AD111	1.1	10000000	79	12	HN	8.27273e+08	8.91765	Raw Milk	Bahir Dar	Collector
AD112	1.1	10000000	141	18	HN	1.44545e+09	9.16	Raw Milk	Bahir Dar	Collector
AD113	1.1	100000	120	155	HN	2.5e+07	7.39794	Raw Milk	Bahir Dar	Collector
AD114	1.1	100000	165	130	HN	2.68182e+07	7.42843	Raw Milk	Bahir Dar	Collector
AD115	1.1	10000000	139	114	HN	2300000000	9.36173	Raw Milk	Bahir Dar	Collector
AD116	1.1	10000000	248	17	HN	2.40909e+09	9.38185	Raw Milk	Bahir Dar	Collector
AD117	1.1	10000	24	35	HN	536364	5.72946	Pasteurized Milk	Bahir Dar	Processor
AD118	1.1	10000	14	23	HN	336364	5.52681	Pasteurized Milk	Bahir Dar	Processor
AD119	1.1	10000	29	22	HN	463636	5.66618	Pasteurized Milk	Bahir Dar	Processor
AD120	1.1	10000	11	20	HN	281818	5.44997	Pasteurized Milk	Bahir Dar	Processor
AD121	1.1	10000	16	25	HN	372727	5.57139	Pasteurized Milk	Bahir Dar	Processor
AD122	1.1	100000	81	52	HN	1.20909e+07	7.08246	Pasteurized Milk	Bahir Dar	Processor
AD123	1.1	10000	18	22	HN	363636	5.56067	Pasteurized Milk	Bahir Dar	Processor
AD124	1.1	10000	10	16	HN	236364	5.37358	Pasteurized Milk	Bahir Dar	Processor
AD125	1.1	10000	28	17	HN	409091	5.61182	Pasteurized Milk	Bahir Dar	Processor
AD126	1.1	10000	22	16	HN	345455	5.53839	Pasteurized Milk	Bahir Dar	Processor
AD127	1.1	10000	41	23	HN	581818	5.76479	Pasteurized Milk	Bahir Dar	Retailer
AD128	1.1	10000	54	27	HN	736364	5.86709	Pasteurized Milk	Bahir Dar	Retailer
AD129	1.1	100000	33	18	HN	4.63636e+06	6.66618	Pasteurized Milk	Bahir Dar	Retailer
AD130	1.1	100000	19	13	HN	2.90909e+06	6.46376	Pasteurized Milk	Bahir Dar	Retailer
AD131	1.1	1000000	12	15	HN	2.45455e+07	7.38997	Pasteurized Milk	Bahir Dar	Retailer
AD132	1.1	1000000	11	12	HN	2.09091e+07	7.32034	Pasteurized Milk	Bahir Dar	Retailer
AD133	1.1	1000000	14	3	HN	1.54545e+07	7.18906	Pasteurized Milk	Bahir Dar	Retailer
AD134	1.1	10000	25	17	HN	381818	5.58186	Pasteurized Milk	Bahir Dar	Retailer
AD135	1.1	100000	68	22	HN	8.18182e+06	6.91285	Pasteurized Milk	Bahir Dar	Retailer
AD136	1.1	100000	60	20	HN	7.27273e+06	6.8617	Pasteurized Milk	Bahir Dar	Retailer
AD137	1.1	100000	34	67	HN	9.18182e+06	6.96293	Cottage Cheese	Bahir Dar	Producer
AD138	1.1	100000	45	86	HN	1.19091e+07	7.07588	Cottage Cheese	Bahir Dar	Producer
AD139	1.1	100000	35	45	HN	7.27273e+06	6.8617	Cottage Cheese	Bahir Dar	Producer
AD140	1.1	100000	27	17	HN	4e+06	6.60206	Cottage Cheese	Bahir Dar	Producer
AD141	1.1	100000	23	19	HN	3.81818e+06	6.58186	Cottage Cheese	Bahir Dar	Retailer
AD142	1.1	10000	12	23	HN	318182	5.50268	Cottage Cheese	Bahir Dar	Retailer
AD143	1.1	100000	28	9	HN	3.36364e+06	6.52681	Cottage Cheese	Bahir Dar	Retailer
AD144	1.1	100000	31	3	HN	3.09091e+06	6.49009	Cottage Cheese	Bahir Dar	Retailer

## Sheet: TCC EC Wet
Sample #	Dilution	Volum of Culture Plates (ml)	Dilution Factor	24 hour			Initials		Dilution	Volum of Culture Plates (ml)	Estimated factor				Initials	Notes	Averages		Fianal in cfu/ml		Fianl log cfu/ml
				Red with gas								Blue with gas					Red with gas (coliform)	Blue with gas (generic E.coli)	Total coliform	Total E.coli	Colifrom log cfu/ml	E.coli log cfu/ml
				a	b	Average						a	b	Average
AW097	10000	1	1	7	18	12.5	HN		100	1	1	0	0	0	HN		125000	0	125000	0	5.09691	#NUM!
AW098	10000	1	1	68	27	47.5	HN		100	1	1	0	0	0	HN		475000	0	475000	0	5.67669	#NUM!
AW099	10000	1	1	89	89	89	HN		100	1	1	3	1	2	HN		890000	200	890200	200	5.94949	2.30103
AW100	10000	1	1	33	23	28	HN		100	1	1	0	0	0	HN		280000	0	280000	0	5.44716	#NUM!
AW101	10000	1	1	19	10	14.5	HN		10	1	1	1	1	1	HN		145000	10	145010	10	5.1614	1
AW102	10000	1	1	20	9	14.5	HN		100	1	1	0	0	0	HN		145000	0	145000	0	5.16137	#NUM!
AW103	100	1	1	77	93	85	HN		100	1	1	0	0	0	HN		8500	0	8500	0	3.92942	#NUM!
AW104	10000	1	1	10	8	9	HN		100	1	1	0	0	0	HN		90000	0	90000	0	4.95424	#NUM!
AW105	1000000	1	1	8	3	5.5	HN		100	1	1	0	0	0	HN		5500000	0	5500000	0	6.74036	#NUM!
AW106	10000	1	1	92	115	103.5	HN		100	1	1	0	0	0	HN		1035000	0	1035000	0	6.01494	#NUM!
AW107	10000	1	1	28	31	29.5	HN		100	1	1	1	0	0.5	HN		295000	50	295050	50	5.4699	1.69897
AW108	10000	1	1	13	12	12.5	HN		100	1	1	0	0	0	HN		125000	0	125000	0	5.09691	#NUM!
AW109	10000	1	1	13	10	11.5	HN		100	1	1	0	0	0	HN		115000	0	115000	0	5.0607	#NUM!
AW110	1000000	1	1	9	7	8	HN		100	1	1	0	0	0	HN		8000000	0	8000000	0	6.90309	#NUM!
AW111	10000	1	1	4	5	4.5	HN		100	1	1	0	0	0	HN		45000	0	45000	0	4.65321	#NUM!
AW112	10000	1	1	117	114	115.5	HN		100	1	1	0	0	0	HN		1155000	0	1155000	0	6.06258	#NUM!
AW113	1000000	1	1	118	106	112	HN		100	1	1	0	0	0	HN		112000000	0	112000000	0	8.04922	#NUM!
AW114	10000	1	1	124	112	118	HN		100	1	1	0	0	0	HN		1180000	0	1180000	0	6.07188	#NUM!
AW115	10000	1	1	114	112	113	HN		100	1	1	0	0	0	HN		1130000	0	1130000	0	6.05308	#NUM!
AW116	10000	1	1	86	84	85	HN		100	1	1	0	0	0	HN		850000	0	850000	0	5.92942	#NUM!
AW117	10000	1	1	19	17	18	HN		100	1	1	9	12	10.5	HN		180000	1050	181050	1050	5.2578	3.02119
AW118	10000	1	1	14	1	7.5	HN		100	1	1	21	20	20.5	HN		75000	2050	77050	2050	4.88677	3.31175
AW119	10000	1	1	16	13	14.5	HN		100	1	1	27	21	24	HN		145000	2400	147400	2400	5.1685	3.38021
AW120	100	1	1	26	20	23	HN		100	1	1	3	3	3	HN		2300	300	2600	300	3.41497	2.47712
AW121	10000	1	1	14	10	12	HN		100	1	1	8	4	6	HN		120000	600	120600	600	5.08135	2.77815
AW122	100	1	1	38	37	37.5	HN		100	1	1	3	5	4	HN		3750	400	4150	400	3.61805	2.60206
AW123	10	1	1	51	46	48.5	HN		10	1	1	8	5	6.5	HN		485	65	550	65	2.74036	1.81291
AW124	10	1	1	75	49	62	HN		10	1	1	0	0	0	HN		620	0	620	0	2.79239	#NUM!
AW125	10	1	1	73	62	67.5	HN		10	1	1	11	8	9.5	HN		675	95	770	95	2.88649	1.97772
AW126	100	1	1	54	74	64	HN		10	1	1	0	0	0	HN		6400	0	6400	0	3.80618	#NUM!
AW127	100	1	1	21	17	19	HN		100	1	1	9	6	7.5	HN		1900	750	2650	750	3.42325	2.87506
AW128	100	1	1	21	18	19.5	HN		10	1	1	0	0	0	HN		1950	0	1950	0	3.29003	#NUM!
AW129	10	1	1	17	23	20	HN		10	1	1	8	3	5.5	HN		200	55	255	55	2.40654	1.74036
AW130	100	1	1	31	40	35.5	HN		10	1	1	0	0	0	HN		3550	0	3550	0	3.55023	#NUM!
AW131	100	1	1	12	11	11.5	HN		100	1	1	3	4	3.5	HN		1150	350	1500	350	3.17609	2.54407
AW132	100	1	1	22	27	24.5	HN		10	1	1	0	0	0	HN		2450	0	2450	0	3.38917	#NUM!
AW133	10000	1	1	4	5	4.5	HN		10000	1	1	2	1	1.5	HN		45000	15000	60000	15000	4.77815	4.17609
AW134	100	1	1	39	31	35	HN		100	1	1	6	4	5	HN		3500	500	4000	500	3.60206	2.69897
AW135	100	1	1	40	32	36	HN		10	1	1	0	0	0	HN		3600	0	3600	0	3.5563	#NUM!
AW136	100	1	1	23	21	22	HN		10	1	1	0	0	0	HN		2200	0	2200	0	3.34242	#NUM!
AW137	10	1	1	0	0	0	HN		10	1	1	0	0	0	HN		0	0	0	0	#NUM!	#NUM!
AW138	10	1	1	0	0	0	HN		10	1	1	0	0	0	HN		0	0	0	0	#NUM!	#NUM!
AW139	10	1	1	0	0	0	HN		10	1	1	0	0	0	HN		0	0	0	0	#NUM!	#NUM!
AW140	10	1	1	0	0	0	HN		10	1	1	0	0	0	HN		0	0	0	0	#NUM!	#NUM!
AW141	10	1	1	0	0	0	HN		10	1	1	0	0	0	HN		0	0	0	0	#NUM!	#NUM!
AW142	10	1	1	0	0	0	HN		10	1	1	0	0	0	HN		0	0	0	0	#NUM!	#NUM!
AW143	10	1	1	0	0	0	HN		10	1	1	0	0	0	HN		0	0	0	0	#NUM!	#NUM!
AW144	10	1	1	0	0	0	HN		10	1	1	0	0	0	HN		0	0	0	0	#NUM!	#NUM!
AD127	10000	1	1	43	46	44.5	HN		10	1	1	0	0	0	HN		445000	0	445000	0	5.64836	#NUM!
AD128	10000	1	1	44	52	48	HN		10	1	1	0	0	0	HN		480000	0	480000	0	5.68124	#NUM!
AD129	10	1	1	57	49	53	HN		10	1	1	0	0	0	HN		530	0	530	0	2.72428	#NUM!
AD130	10	1	1	3	1	2	HN		10	1	1	0	0	0	HN		20	0	20	0	1.30103	#NUM!
AD131	100	1	1	20	20	20	HN		10	1	1	0	0	0	HN		2000	0	2000	0	3.30103	#NUM!
AD132	10	1	1	17	14	15.5	HN		10	1	1	0	0	0	HN		155	0	155	0	2.19033	#NUM!
AD133	100	1	1	20	20	20	HN		10	1	1	0	0	0	HN		2000	0	2000	0	3.30103	#NUM!
AD134	10	1	1	33	27	30	HN		10	1	1	0	0	0	HN		300	0	300	0	2.47712	#NUM!
AD135	10	1	1	1	1	1	HN		10	1	1	0	0	0	HN		10	0	10	0	1	#NUM!
AD136	10	1	1	0	0	0	HN		10	1	1	0	0	0	HN		0	0	0	0	#NUM!	#NUM!
AD137	10	1	1	0	0	0	HN		10	1	1	0	0	0	HN		0	0	0	0	#NUM!	#NUM!
AD138	10	1	1	0	0	0	HN		10	1	1	0	0	0	HN		0	0	0	0	#NUM!	#NUM!
AD139	10	1	1	0	0	0	HN		10	1	1	0	0	0	HN		0	0	0	0	#NUM!	#NUM!
AD140	10	1	1	0	0	0	HN		10	1	1	0	0	0	HN		0	0	0	0	#NUM!	#NUM!
AD141	10	1	1	0	0	0	HN		10	1	1	0	0	0	HN		0	0	0	0	#NUM!	#NUM!
AD142	10	1	1	0	0	0	HN		10	1	1	0	0	0	HN		0	0	0	0	#NUM!	#NUM!
AD143	10	1	1	0	0	0	HN		10	1	1	0	0	0	HN		0	0	0	0	#NUM!	#NUM!
AD144	10	1	1	0	0	0	HN		10	1	1	0	0	0	HN		0	0	0	0	#NUM!	#NUM!

## Sheet: TCC EC Dry
Sample	Dilution	Volum of Culture Plates (ml)	Dilution Factor	24 hour			Initials		Dilution	Volum of Culture Plates (ml)	Estimated factor				Initials	Notes	Averages		Fianal in cfu/ml		Fianl log cfu/ml
				Red with gas								Blue with gas					Red with gas (coliform)	Blue with gas (generic E.coli)	Total coliform	Total E.coli	Colifrom log cfu/ml	E.coli log cfu/ml
				a	b	Average						a	b	Average
AD079	1000000	1	1	5	9	7	HN		100	1	1	11	17	14	HN		7000000	1400	7001400	1400	6.84518	3.14613
AD080	10000	1	1	No	No	#VALUE!	HN		10	1	1	48	58	53	HN		#VALUE!	530	#VALUE!	530	#VALUE!	2.72428
AD081	100	1	1	No	No	#VALUE!	HN		10	1	1	16	9	12.5	HN		#VALUE!	125	#VALUE!	125	#VALUE!	2.09691
AD082	1000000	1	1	No	No	#VALUE!	HN		10	1	1	0	0	0	HN		#VALUE!	0	#VALUE!	0	#VALUE!	#NUM!
AD083	1000000	1	1	No	No	#VALUE!	HN		10	1	1	0	0	0	HN		#VALUE!	0	#VALUE!	0	#VALUE!	#NUM!
AD084	1000000	1	1	No	No	#VALUE!	HN		100	1	1	3	2	2.5	HN		#VALUE!	250	#VALUE!	250	#VALUE!	2.39794
AD085	100	1	1	No	No	#VALUE!	HN		100	1	1	0	0	0	HN		#VALUE!	0	#VALUE!	0	#VALUE!	#NUM!
AD086	10000	1	1	15	24	19.5	HN		1000	1	1	0	0	0	HN		195000	0	195000	0	5.29003	#NUM!
AD087	1000000	1	1	110	113	111.5	HN		10	1	1	0	0	0	HN		111500000	0	111500000	0	8.04727	#NUM!
AD088	10000	1	1	52	27	39.5	HN		10	1	1	0	0	0	HN		395000	0	395000	0	5.5966	#NUM!
AD089	10	1	1	14	7	10.5	HN		10	1	1	0	0	0	HN		105	0	105	0	2.02119	#NUM!
AD090	10	1	1	13	10	11.5	HN		10	1	1	0	0	0	HN		115	0	115	0	2.0607	#NUM!
AD091	10	1	1	54	54	54	HN		10	1	1	0	0	0	HN		540	0	540	0	2.73239	#NUM!
AD092	10	1	1	20	29	24.5	HN		10	1	1	0	0	0	HN		245	0	245	0	2.38917	#NUM!
AD093	10	1	1	51	40	45.5	HN		10	1	1	0	0	0	HN		455	0	455	0	2.65801	#NUM!
AD094	10	1	1	53	31	42	HN		10	1	1	0	0	0	HN		420	0	420	0	2.62325	#NUM!
AD095	10	1	1	31	32	31.5	HN		10	1	1	0	0	0	HN		315	0	315	0	2.49831	#NUM!
AD096	10	1	1	63	54	58.5	HN		10	1	1	0	0	0	HN		585	0	585	0	2.76716	#NUM!
AD097	10000	1	1	No	No	#VALUE!	HN		10000	1	1	1	0	0.5	HN		#VALUE!	5000	#VALUE!	5000	#VALUE!	3.69897
AD098	100	1	1	No	No	#VALUE!	HN		100	1	1	0	0	0	HN		#VALUE!	0	#VALUE!	0	#VALUE!	#NUM!
AD099	10000	1	1	No	No	#VALUE!	HN		100	1	1	1	0	0.5	HN		#VALUE!	50	#VALUE!	50	#VALUE!	1.69897
AD100	10000	1	1	No	No	#VALUE!	HN		100	1	1	0	0	0	HN		#VALUE!	0	#VALUE!	0	#VALUE!	#NUM!
AD101	100	1	1	No	No	#VALUE!	HN		100	1	1	1	1	1	HN		#VALUE!	100	#VALUE!	100	#VALUE!	2
AD102	100	1	1	No	No	#VALUE!	HN		100	1	1	0	0	0	HN		#VALUE!	0	#VALUE!	0	#VALUE!	#NUM!
AD103	100	1	1	No	No	#VALUE!	HN		100	1	1	0	0	0	HN		#VALUE!	0	#VALUE!	0	#VALUE!	#NUM!
AD104	100	1	1	No	No	#VALUE!	HN		100	1	1	0	0	0	HN		#VALUE!	0	#VALUE!	0	#VALUE!	#NUM!
AD105	100	1	1	No	No	#VALUE!	HN		100	1	1	2	0	1	HN		#VALUE!	100	#VALUE!	100	#VALUE!	2
AD106	10000	1	1	No	No	#VALUE!	HN		100	1	1	0	0	0	HN		#VALUE!	0	#VALUE!	0	#VALUE!	#NUM!
AD107	10000	1	1	No	No	#VALUE!	HN		100	1	1	3	3	3	HN		#VALUE!	300	#VALUE!	300	#VALUE!	2.47712
AD108	10000	1	1	No	No	#VALUE!	HN		100	1	1	11	9	10	HN		#VALUE!	1000	#VALUE!	1000	#VALUE!	3
AD109	10000	1	1	No	No	#VALUE!	HN		100	1	1	0	0	0	HN		#VALUE!	0	#VALUE!	0	#VALUE!	#NUM!
AD110	10000	1	1	No	No	#VALUE!	HN		100	1	1	0	0	0	HN		#VALUE!	0	#VALUE!	0	#VALUE!	#NUM!
AD111	10000	1	1	No	No	#VALUE!	HN		100	1	1	1	0	0.5	HN		#VALUE!	50	#VALUE!	50	#VALUE!	1.69897
AD112	10000	1	1	No	No	#VALUE!	HN		100	1	1	0	0	0	HN		#VALUE!	0	#VALUE!	0	#VALUE!	#NUM!
AD113	10000	1	1	No	No	#VALUE!	HN		100	1	1	5	6	5.5	HN		#VALUE!	550	#VALUE!	550	#VALUE!	2.74036
AD114	10000	1	1	No	No	#VALUE!	HN		100	1	1	2	0	1	HN		#VALUE!	100	#VALUE!	100	#VALUE!	2
AD115	10000	1	1	2	0	1	HN		100	1	1	2	0	1	HN		10000	100	10100	100	4.00432	2
AD116	10000	1	1	No	No	#VALUE!	HN		100	1	1	1	0	0.5	HN		#VALUE!	50	#VALUE!	50	#VALUE!	1.69897
AD117	10	1	1	No	No	#VALUE!	HN		10	1	1	0	0	0	HN		#VALUE!	0	#VALUE!	0	#VALUE!	#NUM!
AD118	10	1	1	No	No	#VALUE!	HN		10	1	1	0	0	0	HN		#VALUE!	0	#VALUE!	0	#VALUE!	#NUM!
AD119	10	1	1	No	No	#VALUE!	HN		10	1	1	0	0	0	HN		#VALUE!	0	#VALUE!	0	#VALUE!	#NUM!
AD120	10	1	1	No	No	#VALUE!	HN		10	1	1	0	0	0	HN		#VALUE!	0	#VALUE!	0	#VALUE!	#NUM!
AD121	10	1	1	21	15	18	HN		10	1	1	0	0	0	HN		180	0	180	0	2.25527	#NUM!
AD122	10	1	1	13	11	12	HN		10	1	1	0	0	0	HN		120	0	120	0	2.07918	#NUM!
AD123	100	1	1	3	14	8.5	HN		10	1	1	0	0	0	HN		850	0	850	0	2.92942	#NUM!
AD124	10	1	1	10	12	11	HN		10	1	1	0	0	0	HN		110	0	110	0	2.04139	#NUM!
AD125	10	1	1	0	0	0	HN		10	1	1	0	0	0	HN		0	0	0	0	#NUM!	#NUM!
AD126	100	1	1	26	22	24	HN		10	1	1	0	0	0	HN		2400	0	2400	0	3.38021	#NUM!
AD127	10000	1	1	43	46	44.5	HN		10	1	1	0	0	0	HN		445000	0	445000	0	5.64836	#NUM!
AD128	10000	1	1	44	52	48	HN		10	1	1	0	0	0	HN		480000	0	480000	0	5.68124	#NUM!
AD129	10	1	1	57	49	53	HN		10	1	1	0	0	0	HN		530	0	530	0	2.72428	#NUM!
AD130	10	1	1	3	1	2	HN		10	1	1	0	0	0	HN		20	0	20	0	1.30103	#NUM!
AD131	100	1	1	20	20	20	HN		10	1	1	0	0	0	HN		2000	0	2000	0	3.30103	#NUM!
AD132	10	1	1	17	14	15.5	HN		10	1	1	0	0	0	HN		155	0	155	0	2.19033	#NUM!
AD133	100	1	1	20	20	20	HN		10	1	1	0	0	0	HN		2000	0	2000	0	3.30103	#NUM!
AD134	10	1	1	33	27	30	HN		10	1	1	0	0	0	HN		300	0	300	0	2.47712	#NUM!
AD135	10	1	1	1	1	1	HN		10	1	1	0	0	0	HN		10	0	10	0	1	#NUM!
AD136	10	1	1	0	0	0	HN		10	1	1	0	0	0	HN		0	0	0	0	#NUM!	#NUM!
AD137	10	1	1	0	0	0	HN		10	1	1	0	0	0	HN		0	0	0	0	#NUM!	#NUM!
AD138	10	1	1	0	0	0	HN		10	1	1	0	0	0	HN		0	0	0	0	#NUM!	#NUM!
AD139	10	1	1	0	0	0	HN		10	1	1	0	0	0	HN		0	0	0	0	#NUM!	#NUM!
AD140	10	1	1	0	0	0	HN		10	1	1	0	0	0	HN		0	0	0	0	#NUM!	#NUM!
AD141	10	1	1	0	0	0	HN		10	1	1	0	0	0	HN		0	0	0	0	#NUM!	#NUM!
AD142	10	1	1	0	0	0	HN		10	1	1	0	0	0	HN		0	0	0	0	#NUM!	#NUM!
AD143	10	1	1	0	0	0	HN		10	1	1	0	0	0	HN		0	0	0	0	#NUM!	#NUM!
AD144	10	1	1	0	0	0	HN		10	1	1	0	0	0	HN		0	0	0	0	#NUM!	#NUM!
